# Supplementary material for: Poly[tri-μ-aqua-di­aqua-μ-phosphono­formato-cobalt(II)sodium]
Source: Acta Crystallogr Sect E Struct Rep Online. 2013 May 18;69(Pt 6):i35. doi: 10.1107/S1600536813012853 (PMC3684864; doi:10.1107/S1600536813012853)
Supplement: Supplementary file 1 [file e-69-00i35-sup1.cif]

##############################################################################
#                                                                            #
# This CIF contains the data in a paper accepted for publication in          #
# Acta Crystallographica Section E. It conforms to the requirements of       #
# Notes for Authors for Acta Crystallographica Section E, and has been       #
# peer reviewed under the auspices of the IUCr Commission on Journals.       #
#                                                                            #
# Full details of the Crystallographic Information File format               #
# are given in the paper "The Crystallographic Information File (CIF):       #
# a New Standard Archive File for Crystallography" by S. R. Hall, F. H.      #
# Allen and I. D. Brown [Acta Cryst. (1991), A47, 655-685].                  #
#                                                                            #
# The current version of the core CIF dictionary is obtainable from          #
# ftp://ftp.iucr.org/pub/cif_core.dic.                                       #
#                                                                            #
# Software is freely available for graphical display of the structure(s)     #
# in this CIF. For information consult the CIF software page                 #
# http://www.iucr.org/resources/cif/software.                                #
#                                                                            #
# This file may be used for bona fide research purposes within the           #
# scientific community so long as proper attribution is given to the journal # 
# article from which it was obtained.                                        #
#                                                                            #
##############################################################################
data_I
_audit_creation_method     SHELXL-97
_chemical_name_systematic
;
Poly[tri-\m-aqua-diaqua-\m-phosphonoformato-cobalt(II)sodium]
;
_chemical_name_common     ?
_chemical_formula_moiety     'C H10 Co Na O10 P'
_chemical_formula_sum     'C H10 Co Na O10 P'
_chemical_formula_iupac     '[Co Na (C O5 P) (H2 O)5]'
_chemical_formula_weight     294.98
_chemical_melting_point     ?
_symmetry_cell_setting     monoclinic
_symmetry_space_group_name_H-M     'P 21/c'
_symmetry_space_group_name_Hall     '-P 2ybc'
loop_
    _symmetry_equiv_pos_as_xyz
    'x, y, z'
    '-x, y+1/2, -z+1/2'
    '-x, -y, -z'
    'x, -y-1/2, z-1/2'
_cell_length_a     8.299(2)
_cell_length_b     11.785(3)
_cell_length_c     9.769(3)
_cell_angle_alpha     90.00
_cell_angle_beta     106.204(4)
_cell_angle_gamma     90.00
_cell_volume     917.5(4)
_cell_formula_units_Z     4
_cell_measurement_reflns_used     3028
_cell_measurement_theta_min     3.1
_cell_measurement_theta_max     27.5
_cell_measurement_temperature     223(2)
_exptl_crystal_description     'block'
_exptl_crystal_colour     'pink'
_exptl_crystal_size_max     0.30
_exptl_crystal_size_mid     0.14
_exptl_crystal_size_min     0.05
_exptl_crystal_density_diffrn     2.135
_exptl_crystal_density_meas     ?
_exptl_crystal_density_method     'not measured'
_exptl_crystal_F_000     596
_exptl_absorpt_coefficient_mu     2.127
_exptl_absorpt_correction_type     multi-scan
_exptl_absorpt_process_details     '(<i>REQAB</i>; Jacobson, 1998)'
_exptl_absorpt_correction_T_min     0.636
_exptl_absorpt_correction_T_max     0.899
_exptl_special_details
;
;
_diffrn_ambient_temperature     223(2)
_diffrn_radiation_type     MoK\a
_diffrn_radiation_wavelength     0.71075
_diffrn_radiation_source     'fine-focus sealed tube'
_diffrn_radiation_monochromator     graphite
_diffrn_measurement_device_type     'Rigaku Saturn'
_diffrn_measurement_method     \w
_diffrn_detector_area_resol_mean     14.63
_diffrn_reflns_number     3715
_diffrn_reflns_av_R_equivalents     0.0277
_diffrn_reflns_av_sigmaI/netI     0.0445
_diffrn_reflns_theta_min     3.09
_diffrn_reflns_theta_max     25.48
_diffrn_reflns_theta_full     25.48
_diffrn_measured_fraction_theta_max     0.991
_diffrn_measured_fraction_theta_full     0.991
_diffrn_reflns_limit_h_min     -8
_diffrn_reflns_limit_h_max     10
_diffrn_reflns_limit_k_min     -12
_diffrn_reflns_limit_k_max     14
_diffrn_reflns_limit_l_min     -11
_diffrn_reflns_limit_l_max     7
_diffrn_standards_number     ?
_diffrn_standards_interval_count     ?
_diffrn_standards_interval_time     ?
_diffrn_standards_decay_%     ?
_refine_special_details
;
Refinement of <i>F</i>^2^ against ALL reflections. The weighted <i>R</i>-factor
<i>wR</i> and goodness of fit <i>S</i> are based on <i>F</i>^2^, conventional
<i>R</i>-factors <i>R</i> are based on <i>F</i>, with <i>F</i> set to zero for
negative <i>F</i>^2^. The threshold expression of <i>F</i>^2^ >
\s(<i>F</i>^2^) is used only for calculating <i>R</i>-factors(gt) <i>etc</i>.
and is not relevant to the choice of reflections for refinement.
<i>R</i>-factors based on <i>F</i>^2^ are statistically about twice as large
as those based on <i>F</i>, and <i>R</i>- factors based on ALL data will be
even larger.
;
_reflns_number_total     1691
_reflns_number_gt     1539
_reflns_threshold_expression     I>2sigma(I)
_refine_ls_structure_factor_coef     Fsqd
_refine_ls_matrix_type     full
_refine_ls_R_factor_all     0.0405
_refine_ls_R_factor_gt     0.0352
_refine_ls_wR_factor_gt     0.0637
_refine_ls_wR_factor_ref     0.0661
_refine_ls_goodness_of_fit_ref     1.092
_refine_ls_restrained_S_all     1.089
_refine_ls_number_reflns     1691
_refine_ls_number_parameters     168
_refine_ls_number_restraints     10
_refine_ls_hydrogen_treatment     refall
_refine_ls_weighting_scheme     calc
_refine_ls_weighting_details
         'calc w=1/[\s^2^(Fo^2^)+(0.0277P)^2^+0.0000P] where P=(Fo^2^+2Fc^2^)/3'
_atom_sites_solution_hydrogens     geom
_atom_sites_solution_primary     direct
_atom_sites_solution_secondary     difmap
_refine_ls_shift/su_max     0.001
_refine_ls_shift/su_mean     0.000
_refine_diff_density_max     0.367
_refine_diff_density_min     -0.449
_refine_ls_extinction_method     none
_refine_ls_extinction_coef     ?
loop_
    _atom_type_symbol
    _atom_type_description
    _atom_type_scat_dispersion_real
    _atom_type_scat_dispersion_imag
    _atom_type_scat_source
    'C' 'C' 0.0033 0.0016
                         'International Tables Vol C Tables 4.2.6.8 and 6.1.1.4'
    'H' 'H' 0.0000 0.0000
                         'International Tables Vol C Tables 4.2.6.8 and 6.1.1.4'
    'O' 'O' 0.0106 0.0060
                         'International Tables Vol C Tables 4.2.6.8 and 6.1.1.4'
    'Co' 'Co' 0.3494 0.9721
                         'International Tables Vol C Tables 4.2.6.8 and 6.1.1.4'
    'P' 'P' 0.1023 0.0942
                         'International Tables Vol C Tables 4.2.6.8 and 6.1.1.4'
    'Na' 'Na' 0.0362 0.0249
                         'International Tables Vol C Tables 4.2.6.8 and 6.1.1.4'
_computing_data_collection     'CrystalClear (Rigaku, 1999)'
_computing_cell_refinement     'CrystalClear (Rigaku, 1999)'
_computing_data_reduction     'CrystalStructure (Rigaku/MSC & Rigaku, 2000)'
_computing_structure_solution     'SHELXS97 (Sheldrick, 2008)'
_computing_structure_refinement     'SHELXL97 (Sheldrick, 2008)'
_computing_molecular_graphics
;SHELXTL (Sheldrick, 2008)
;
_computing_publication_material     'publCIF (Westrip, 2010)'
loop_
    _atom_site_type_symbol
    _atom_site_label
    _atom_site_fract_x
    _atom_site_fract_y
    _atom_site_fract_z
    _atom_site_U_iso_or_equiv
    _atom_site_adp_type
    _atom_site_calc_flag
    _atom_site_refinement_flags
    _atom_site_occupancy
    _atom_site_symmetry_multiplicity
    _atom_site_disorder_assembly
    _atom_site_disorder_group
    Co Co1 0.08112(5) 0.64526(3) 0.69444(4) 0.01133(13) Uani d . 1 1 . .
    P P1 -0.00606(10) 0.38705(6) 0.65570(8) 0.01079(19) Uani d . 1 1 . .
    Na Na1 0.49306(16) 0.63218(10) 0.95685(13) 0.0201(3) Uani d . 1 1 . .
    O O1 0.1359(3) 0.47211(16) 0.6737(2) 0.0137(5) Uani d . 1 1 . .
    O O2 0.0139(3) 0.30646(17) 0.7807(2) 0.0146(5) Uani d . 1 1 . .
    O O3 -0.0498(3) 0.32183(16) 0.5160(2) 0.0147(5) Uani d . 1 1 . .
    O O4 -0.1606(3) 0.58356(16) 0.6816(2) 0.0158(5) Uani d . 1 1 . .
    O O5 -0.3256(3) 0.43235(17) 0.6558(2) 0.0189(5) Uani d . 1 1 . .
    O O6 0.1718(3) 0.62170(19) 0.9232(2) 0.0179(5) Uani d D 1 1 . .
    H H6A 0.139(5) 0.668(3) 0.971(4) 0.047(14) Uiso d D 1 1 . .
    H H6B 0.164(4) 0.5600(16) 0.960(3) 0.024(10) Uiso d D 1 1 . .
    O O7 0.3298(3) 0.71602(19) 0.7377(3) 0.0171(5) Uani d D 1 1 . .
    H H7A 0.313(6) 0.777(2) 0.770(5) 0.088(19) Uiso d D 1 1 . .
    H H7B 0.388(4) 0.706(3) 0.683(3) 0.029(11) Uiso d D 1 1 . .
    O O8 0.7866(3) 0.6010(2) 0.9711(3) 0.0226(6) Uani d D 1 1 . .
    H H8A 0.850(4) 0.636(3) 1.038(3) 0.048(14) Uiso d D 1 1 . .
    H H8B 0.816(4) 0.619(3) 0.901(2) 0.027(11) Uiso d D 1 1 . .
    O O9 0.5412(3) 0.5383(2) 1.1731(3) 0.0189(5) Uani d D 1 1 . .
    H H9A 0.473(3) 0.540(3) 1.220(3) 0.031(12) Uiso d D 1 1 . .
    H H9B 0.639(2) 0.537(3) 1.221(4) 0.040(13) Uiso d D 1 1 . .
    O O10 0.5291(3) 0.8103(2) 1.0633(3) 0.0219(6) Uani d D 1 1 . .
    H H10A 0.484(7) 0.866(3) 1.017(5) 0.12(2) Uiso d D 1 1 . .
    H H10B 0.620(3) 0.839(3) 1.104(4) 0.043(13) Uiso d D 1 1 . .
    C C1 -0.1872(4) 0.4775(2) 0.6624(3) 0.0133(7) Uani d . 1 1 . .
loop_
    _atom_site_aniso_label
    _atom_site_aniso_U_11
    _atom_site_aniso_U_22
    _atom_site_aniso_U_33
    _atom_site_aniso_U_12
    _atom_site_aniso_U_13
    _atom_site_aniso_U_23
    Co1 0.0135(2) 0.0099(2) 0.0113(2) -0.00024(18) 0.00465(17) 0.00001(17)
    P1 0.0130(4) 0.0095(4) 0.0109(4) 0.0001(3) 0.0048(3) 0.0003(3)
    Na1 0.0223(7) 0.0168(6) 0.0199(7) 0.0021(6) 0.0037(6) -0.0001(5)
    O1 0.0123(11) 0.0095(10) 0.0190(12) -0.0013(9) 0.0040(9) 0.0003(9)
    O2 0.0205(12) 0.0125(10) 0.0101(11) -0.0016(9) 0.0030(9) 0.0013(9)
    O3 0.0230(13) 0.0117(10) 0.0101(11) -0.0018(9) 0.0055(10) -0.0005(9)
    O4 0.0170(12) 0.0103(10) 0.0222(12) -0.0006(9) 0.0090(10) -0.0009(9)
    O5 0.0135(12) 0.0158(11) 0.0286(14) -0.0032(10) 0.0078(10) 0.0000(10)
    O6 0.0261(14) 0.0141(12) 0.0152(12) 0.0033(11) 0.0085(11) 0.0011(11)
    O7 0.0197(14) 0.0171(12) 0.0173(13) 0.0003(11) 0.0096(11) -0.0026(10)
    O8 0.0244(14) 0.0275(13) 0.0157(14) -0.0062(11) 0.0054(12) -0.0047(12)
    O9 0.0153(14) 0.0238(13) 0.0187(14) 0.0017(11) 0.0065(12) 0.0003(10)
    O10 0.0221(15) 0.0181(12) 0.0250(15) -0.0031(11) 0.0059(12) -0.0010(11)
    C1 0.0145(17) 0.0158(16) 0.0098(17) 0.0013(14) 0.0038(14) -0.0018(13)
_geom_special_details
;
All e.s.d.'s (except the e.s.d. in the dihedral angle between two l.s. planes)
are estimated using the full covariance matrix. The cell e.s.d.'s are taken
into account individually in the estimation of e.s.d.'s in distances, angles
and torsion angles; correlations between e.s.d.'s in cell parameters are only
used when they are defined by crystal symmetry. An approximate (isotropic)
treatment of cell e.s.d.'s is used for estimating e.s.d.'s involving l.s.
planes.
;
loop_
    _geom_bond_atom_site_label_1
    _geom_bond_atom_site_label_2
    _geom_bond_site_symmetry_2
    _geom_bond_distance
    _geom_bond_publ_flag
    Co1 O3 3_566 2.036(2) ?
    Co1 O2 2_556 2.097(2) ?
    Co1 O4 . 2.104(2) ?
    Co1 O1 . 2.113(2) ?
    Co1 O7 . 2.156(3) ?
    Co1 O6 . 2.168(2) ?
    P1 O1 . 1.519(2) ?
    P1 O2 . 1.519(2) ?
    P1 O3 . 1.520(2) ?
    P1 C1 . 1.859(3) ?
    Na1 O9 . 2.319(3) ?
    Na1 O10 . 2.325(3) ?
    Na1 O9 3_667 2.351(3) ?
    Na1 O7 . 2.404(3) ?
    Na1 O8 . 2.429(3) ?
    Na1 O6 . 2.596(3) ?
    Na1 Na1 3_667 3.221(2) ?
    Na1 H7A . 2.64(4) ?
    O2 Co1 2_546 2.097(2) ?
    O3 Co1 3_566 2.036(2) ?
    O4 C1 . 1.274(3) ?
    O5 C1 . 1.251(4) ?
    O6 H6A . 0.819(10) ?
    O6 H6B . 0.820(10) ?
    O7 H7A . 0.817(10) ?
    O7 H7B . 0.820(10) ?
    O8 H8A . 0.821(10) ?
    O8 H8B . 0.817(10) ?
    O9 Na1 3_667 2.351(3) ?
    O9 H9A . 0.822(10) ?
    O9 H9B . 0.818(10) ?
    O10 H10A . 0.822(10) ?
    O10 H10B . 0.818(10) ?
loop_
    _geom_angle_atom_site_label_1
    _geom_angle_atom_site_label_2
    _geom_angle_atom_site_label_3
    _geom_angle_site_symmetry_1
    _geom_angle_site_symmetry_3
    _geom_angle
    _geom_angle_publ_flag
    O3 Co1 O2 3_566 2_556 89.89(8) ?
    O3 Co1 O4 3_566 . 98.89(9) ?
    O2 Co1 O4 2_556 . 86.39(8) ?
    O3 Co1 O1 3_566 . 93.29(8) ?
    O2 Co1 O1 2_556 . 169.80(9) ?
    O4 Co1 O1 . . 83.54(8) ?
    O3 Co1 O7 3_566 . 88.26(9) ?
    O2 Co1 O7 2_556 . 89.84(9) ?
    O4 Co1 O7 . . 171.90(9) ?
    O1 Co1 O7 . . 99.94(9) ?
    O3 Co1 O6 3_566 . 167.17(9) ?
    O2 Co1 O6 2_556 . 91.74(8) ?
    O4 Co1 O6 . . 93.92(9) ?
    O1 Co1 O6 . . 87.32(8) ?
    O7 Co1 O6 . . 79.02(9) ?
    O1 P1 O2 . . 114.36(12) ?
    O1 P1 O3 . . 114.88(13) ?
    O2 P1 O3 . . 110.56(12) ?
    O1 P1 C1 . . 103.06(13) ?
    O2 P1 C1 . . 103.76(14) ?
    O3 P1 C1 . . 109.21(12) ?
    O9 Na1 O10 . . 93.19(10) ?
    O9 Na1 O9 . 3_667 92.76(10) ?
    O10 Na1 O9 . 3_667 173.87(11) ?
    O9 Na1 O7 . . 156.76(11) ?
    O10 Na1 O7 . . 89.86(9) ?
    O9 Na1 O7 3_667 . 85.24(9) ?
    O9 Na1 O8 . . 87.73(10) ?
    O10 Na1 O8 . . 96.27(10) ?
    O9 Na1 O8 3_667 . 82.52(10) ?
    O7 Na1 O8 . . 114.84(10) ?
    O9 Na1 O6 . . 90.14(9) ?
    O10 Na1 O6 . . 95.69(9) ?
    O9 Na1 O6 3_667 . 85.74(9) ?
    O7 Na1 O6 . . 66.63(9) ?
    O8 Na1 O6 . . 167.95(9) ?
    O9 Na1 Na1 . 3_667 46.79(7) ?
    O10 Na1 Na1 . 3_667 139.96(10) ?
    O9 Na1 Na1 3_667 3_667 45.97(7) ?
    O7 Na1 Na1 . 3_667 126.93(8) ?
    O8 Na1 Na1 . 3_667 82.90(8) ?
    O6 Na1 Na1 . 3_667 87.00(7) ?
    O9 Na1 H7A . . 149.2(10) ?
    O10 Na1 H7A . . 72.6(5) ?
    O9 Na1 H7A 3_667 . 102.7(5) ?
    O7 Na1 H7A . . 17.9(5) ?
    O8 Na1 H7A . . 120.2(11) ?
    O6 Na1 H7A . . 65.1(11) ?
    Na1 Na1 H7A 3_667 . 141.2(8) ?
    P1 O1 Co1 . . 117.89(13) ?
    P1 O2 Co1 . 2_546 134.36(12) ?
    P1 O3 Co1 . 3_566 137.88(13) ?
    C1 O4 Co1 . . 118.1(2) ?
    Co1 O6 Na1 . . 99.98(10) ?
    Co1 O6 H6A . . 116(3) ?
    Na1 O6 H6A . . 113(3) ?
    Co1 O6 H6B . . 121(2) ?
    Na1 O6 H6B . . 101(2) ?
    H6A O6 H6B . . 105(4) ?
    Co1 O7 Na1 . . 106.63(11) ?
    Co1 O7 H7A . . 99(4) ?
    Na1 O7 H7A . . 98(3) ?
    Co1 O7 H7B . . 121(3) ?
    Na1 O7 H7B . . 103(2) ?
    H7A O7 H7B . . 125(4) ?
    Na1 O8 H8A . . 112(3) ?
    Na1 O8 H8B . . 116(3) ?
    H8A O8 H8B . . 105(4) ?
    Na1 O9 Na1 . 3_667 87.24(10) ?
    Na1 O9 H9A . . 122(3) ?
    Na1 O9 H9A 3_667 . 109(3) ?
    Na1 O9 H9B . . 115(3) ?
    Na1 O9 H9B 3_667 . 104(3) ?
    H9A O9 H9B . . 114(4) ?
    Na1 O10 H10A . . 119(4) ?
    Na1 O10 H10B . . 125(3) ?
    H10A O10 H10B . . 99(4) ?
    O5 C1 O4 . . 123.0(3) ?
    O5 C1 P1 . . 119.6(2) ?
    O4 C1 P1 . . 117.3(2) ?
loop_
    _geom_torsion_atom_site_label_1
    _geom_torsion_atom_site_label_2
    _geom_torsion_atom_site_label_3
    _geom_torsion_atom_site_label_4
    _geom_torsion_site_symmetry_1
    _geom_torsion_site_symmetry_2
    _geom_torsion_site_symmetry_3
    _geom_torsion_site_symmetry_4
    _geom_torsion
    _geom_torsion_publ_flag
    O2 P1 O1 Co1 . . . . -112.78(14) ?
    O3 P1 O1 Co1 . . . . 117.81(14) ?
    C1 P1 O1 Co1 . . . . -0.87(16) ?
    O3 Co1 O1 P1 3_566 . . . -96.88(14) ?
    O2 Co1 O1 P1 2_556 . . . 11.0(5) ?
    O4 Co1 O1 P1 . . . . 1.70(13) ?
    O7 Co1 O1 P1 . . . . 174.31(13) ?
    O6 Co1 O1 P1 . . . . 95.95(14) ?
    O1 P1 O2 Co1 . . . 2_546 -157.24(16) ?
    O3 P1 O2 Co1 . . . 2_546 -25.7(2) ?
    C1 P1 O2 Co1 . . . 2_546 91.3(2) ?
    O1 P1 O3 Co1 . . . 3_566 -43.0(2) ?
    O2 P1 O3 Co1 . . . 3_566 -174.31(17) ?
    C1 P1 O3 Co1 . . . 3_566 72.1(2) ?
    O3 Co1 O4 C1 3_566 . . . 89.9(2) ?
    O2 Co1 O4 C1 2_556 . . . 179.2(2) ?
    O1 Co1 O4 C1 . . . . -2.5(2) ?
    O7 Co1 O4 C1 . . . . -118.4(6) ?
    O6 Co1 O4 C1 . . . . -89.3(2) ?
    O3 Co1 O6 Na1 3_566 . . . -13.2(4) ?
    O2 Co1 O6 Na1 2_556 . . . -110.39(9) ?
    O4 Co1 O6 Na1 . . . . 163.11(8) ?
    O1 Co1 O6 Na1 . . . . 79.78(9) ?
    O7 Co1 O6 Na1 . . . . -20.89(9) ?
    O9 Na1 O6 Co1 . . . . -159.41(9) ?
    O10 Na1 O6 Co1 . . . . 107.37(10) ?
    O9 Na1 O6 Co1 3_667 . . . -66.65(10) ?
    O7 Na1 O6 Co1 . . . . 20.00(8) ?
    O8 Na1 O6 Co1 . . . . -79.7(5) ?
    Na1 Na1 O6 Co1 3_667 . . . -112.70(8) ?
    O3 Co1 O7 Na1 3_566 . . . -154.99(11) ?
    O2 Co1 O7 Na1 2_556 . . . 115.12(11) ?
    O4 Co1 O7 Na1 . . . . 52.9(6) ?
    O1 Co1 O7 Na1 . . . . -61.95(11) ?
    O6 Co1 O7 Na1 . . . . 23.32(10) ?
    O9 Na1 O7 Co1 . . . . -19.2(3) ?
    O10 Na1 O7 Co1 . . . . -116.96(11) ?
    O9 Na1 O7 Co1 3_667 . . . 66.71(11) ?
    O8 Na1 O7 Co1 . . . . 146.19(10) ?
    O6 Na1 O7 Co1 . . . . -20.70(9) ?
    Na1 Na1 O7 Co1 3_667 . . . 45.96(16) ?
    O10 Na1 O9 Na1 . . . 3_667 -178.55(11) ?
    O9 Na1 O9 Na1 3_667 . . 3_667 0.0 ?
    O7 Na1 O9 Na1 . . . 3_667 84.4(2) ?
    O8 Na1 O9 Na1 . . . 3_667 -82.39(9) ?
    O6 Na1 O9 Na1 . . . 3_667 85.74(9) ?
    Co1 O4 C1 O5 . . . . 178.7(2) ?
    Co1 O4 C1 P1 . . . . 2.6(3) ?
    O1 P1 C1 O5 . . . . -177.4(2) ?
    O2 P1 C1 O5 . . . . -57.9(3) ?
    O3 P1 C1 O5 . . . . 60.1(3) ?
    O1 P1 C1 O4 . . . . -1.1(3) ?
    O2 P1 C1 O4 . . . . 118.4(2) ?
    O3 P1 C1 O4 . . . . -123.7(2) ?
loop_
    _geom_hbond_atom_site_label_D
    _geom_hbond_atom_site_label_H
    _geom_hbond_atom_site_label_A
    _geom_hbond_site_symmetry_A
    _geom_hbond_distance_DH
    _geom_hbond_distance_HA
    _geom_hbond_distance_DA
    _geom_hbond_angle_DHA
    O10 H10B O4 4_676 0.818(10) 1.991(12) 2.805(3) 173(4)
    O10 H10A O5 2_556 0.822(10) 1.99(3) 2.736(3) 151(5)
    O9 H9B O1 3_667 0.818(10) 1.865(11) 2.683(3) 178(4)
    O9 H9A O5 3_567 0.822(10) 1.975(12) 2.790(4) 171(4)
    O8 H8B O4 1_655 0.817(10) 2.243(19) 2.988(4) 152(3)
    O8 H8A O2 3_667 0.821(10) 1.943(13) 2.751(3) 168(4)
    O7 H7B O10 4_575 0.820(10) 1.884(11) 2.703(4) 177(4)
    O7 H7A O5 2_556 0.817(10) 1.957(16) 2.757(3) 166(5)
    O6 H6B O8 3_667 0.820(10) 2.017(15) 2.806(3) 161(4)
    O6 H6A O3 2_556 0.819(10) 1.97(2) 2.698(3) 148(4)
_iucr_refine_instructions_details
;
TITL _ws090119b
CELL 0.71075 8.2989 11.7848 9.7695 90 106.204 90
ZERR 4 0.0024 0.0031 0.0027 0 0.004 0
LATT 1
SYMM -X,0.5+Y,0.5-Z
SFAC C H O Co P Na
UNIT 4 40 40 4 4 4
EQIV $1 -X,0.5+Y,1.5-Z
EQIV $2 1-X,1-Y,2-Z
EQIV $3 +X,1.5-Y,-0.5+Z
EQIV $4 1+X,+Y,+Z
EQIV $5 -X,1-Y,2-Z
EQIV $6 1+X,1.5-Y,0.5+Z
DFIX 0.82 0.01 O6 H6a O6 H6b O7 H1 O7 H7 O8 H8a O8 H8b
DFIX 0.82 0.01 O9 H9a O9 H9b O10 H10a O10 H10b
L.S. 20
PLAN  0
SIZE 0.14 0.3 0.05
TEMP -50
HTAB  O10 O4_$6
HTAB  O10 O5_$1
HTAB  O9 O1_$2
HTAB  O9 O5_$5
HTAB  O8 O4_$4
HTAB  O8 O2_$2
HTAB  O7 O10_$3
HTAB  O7 O5_$1
HTAB  O6 O8_$2
HTAB  O6 O3_$1
BOND $H
WPDB -2
CONF
HTAB
fmap 2
acta
SHEL 99999 0
OMIT 0 51
REM
WGHT    0.027700
FVAR       5.71316
CO1   4    0.081116    0.645257    0.694437    11.00000    0.01348    0.00991 =
         0.01131    0.00001    0.00465   -0.00024
P1    5   -0.006063    0.387048    0.655704    11.00000    0.01296    0.00947 =
         0.01085    0.00029    0.00481    0.00008
NA1   6    0.493060    0.632181    0.956853    11.00000    0.02226    0.01680 =
         0.01991   -0.00009    0.00366    0.00206
O1    3    0.135879    0.472107    0.673679    11.00000    0.01225    0.00951 =
         0.01904    0.00033    0.00402   -0.00132
O2    3    0.013893    0.306460    0.780737    11.00000    0.02047    0.01255 =
         0.01011    0.00134    0.00302   -0.00163
O3    3   -0.049795    0.321831    0.515970    11.00000    0.02301    0.01166 =
         0.01007   -0.00053    0.00548   -0.00182
O4    3   -0.160596    0.583560    0.681559    11.00000    0.01703    0.01033 =
         0.02220   -0.00094    0.00902   -0.00059
O5    3   -0.325622    0.432347    0.655813    11.00000    0.01352    0.01581 =
         0.02863   -0.00004    0.00785   -0.00316
O6    3    0.171811    0.621699    0.923199    11.00000    0.02610    0.01408 =
         0.01517    0.00107    0.00851    0.00329
H6A   2    0.138894    0.668404    0.971439    11.00000    0.04677
H6B   2    0.163968    0.559966    0.959637    11.00000    0.02383
O7    3    0.329836    0.716021    0.737668    11.00000    0.01967    0.01707 =
         0.01729   -0.00258    0.00955    0.00029
H1    2    0.312752    0.777348    0.770091    11.00000    0.08751
H7    2    0.387916    0.705768    0.683287    11.00000    0.02878
O8    3    0.786605    0.600953    0.971091    11.00000    0.02444    0.02753 =
         0.01567   -0.00466    0.00538   -0.00622
H8A   2    0.849594    0.635782    1.037539    11.00000    0.04769
H8B   2    0.815921    0.618858    0.900820    11.00000    0.02719
O9    3    0.541214    0.538252    1.173087    11.00000    0.01530    0.02384 =
         0.01865    0.00033    0.00650    0.00173
H9A   2    0.472976    0.540235    1.219914    11.00000    0.03071
H9B   2    0.639329    0.536843    1.220962    11.00000    0.03968
O10   3    0.529132    0.810308    1.063284    11.00000    0.02209    0.01809 =
         0.02500   -0.00097    0.00586   -0.00315
H10A  2    0.483884    0.865645    1.017027    11.00000    0.12022
H10B  2    0.619903    0.838569    1.103884    11.00000    0.04300
C1    1   -0.187191    0.477529    0.662425    11.00000    0.01448    0.01580 =
         0.00984   -0.00183    0.00376    0.00130
HKLF 4
REM  _ws090119b
REM R1 =  0.0352 for   1539 Fo > 4sig(Fo)  and  0.0405 for all   1691 data
REM    167 parameters refined using     10 restraints
END
WGHT      0.0277      0.0000
REM Highest difference peak  0.367,  deepest hole -0.449,  1-sigma level  0.087
Q1    1  -0.0334  0.2637  0.7472  11.00000  0.05    0.37
Q2    1  -0.2180  0.6059  0.6063  11.00000  0.05    0.36
Q3    1   0.0628  0.4582  0.6502  11.00000  0.05    0.34
Q4    1  -0.1318  0.4384  0.6317  11.00000  0.05    0.31
Q5    1   0.2754  0.6459  0.7493  11.00000  0.05    0.30
Q6    1   0.0084  0.2840  0.5426  11.00000  0.05    0.30
Q7    1   0.0818  0.3603  0.7826  11.00000  0.05    0.30
Q8    1   0.5721  0.8436  1.2309  11.00000  0.05    0.28
Q9    1   0.4612  0.6389  1.2316  11.00000  0.05    0.28
Q10   1  -0.0593  0.3573  0.4770  11.00000  0.05    0.28
Q11   1   0.6996  0.8718  1.2042  11.00000  0.05    0.28
Q12   1   0.5188  0.4384  1.1571  11.00000  0.05    0.27
Q13   1   0.7451  0.6350  0.9046  11.00000  0.05    0.27
Q14   1  -0.0513  0.6505  0.7760  11.00000  0.05    0.27
Q15   1  -0.0021  0.2590  0.8239  11.00000  0.05    0.27
Q16   1   0.1587  0.5317  0.7206  11.00000  0.05    0.26
Q17   1   0.1518  0.3138  0.7284  11.00000  0.05    0.26
Q18   1   0.2067  0.6397  0.6262  11.00000  0.05    0.26
Q19   1  -0.0688  0.3561  0.5522  11.00000  0.05    0.26
Q20   1   0.6287  0.7528  1.2411  11.00000  0.05    0.26
;
data_global
_journal_date_recd_electronic     2013-03-26
_journal_date_accepted     2013-05-09
_journal_name_full     'Acta Crystallographica, Section E'
_journal_year     2013
_journal_volume     69
_journal_issue      6
_journal_page_first     i35
_journal_page_last     i35
_journal_paper_category     QI
_journal_paper_doi     10.1107/S1600536813012853
_journal_coeditor_code     IM2427
_publ_contact_author_name     'Xiu-Qing Zhang'
_publ_contact_author_address
;
College of Chemistry and Bioengineering, Guilin University of Technology,
Guilin, 541004,
People's Republic of China
;
_publ_contact_author_email     'zxq0537@126.com'
_publ_contact_author_fax     ?
_publ_contact_author_phone     ?
_publ_section_title
;
Poly[tri-\m-aqua-diaqua-\m-phosphonoformato-cobalt(II)sodium]
;
loop_
    _publ_author_name
    _publ_author_footnote
    _publ_author_address
    'Luo, Xu-Jian' .
;
College of Chemistry and Chemical Engineering, Central South University,
Changsha 410083, People's Republic of China
;
    'Zhang, Xiu-Qing' .
;
College of Chemistry and Bioengineering, Guilin University of Technology,
Guilin 541004, People's Republic of China
;
