# Supplementary material for: Poly[tri-μ-aqua-di­aqua-μ-phosphono­formato-cobalt(II)sodium]
Source: Acta Crystallogr Sect E Struct Rep Online. 2013 May 18;69(Pt 6):i35. doi: 10.1107/S1600536813012853 (PMC3684864; doi:10.1107/S1600536813012853)
Supplement: Supplementary file 2 [file e-69-00i35-Isup2.hkl]

# 
# h,k,l, Fc-squared, Fo-squared, sigma(Fo-squared) and status flag 
# 
data_I
_shelx_title '  _ws090119b' 
_shelx_refln_list_code          4 
_shelx_F_calc_maximum      154.69 
_exptl_crystal_F_000       596.00 
_reflns_d_resolution_high  0.8262 
 
loop_ 
 _symmetry_equiv_pos_as_xyz 
 'x, y, z' 
 '-x, y+1/2, -z+1/2' 
 '-x, -y, -z' 
 'x, -y-1/2, z-1/2' 
 
_cell_length_a     8.2989 
_cell_length_b    11.7848 
_cell_length_c     9.7695 
_cell_angle_alpha  90.000 
_cell_angle_beta  106.204 
_cell_angle_gamma  90.000 
 
_shelx_F_squared_multiplier     1.000 
 
loop_ 
 _refln_index_h 
 _refln_index_k 
 _refln_index_l 
 _refln_F_squared_calc 
 _refln_F_squared_meas 
 _refln_F_squared_sigma 
 _refln_observed_status 
   2   0   0    17738.21    18311.05    266.08 o 
   3   0   0     1501.96     1526.31     26.50 o 
   4   0   0      832.59      776.35     26.23 o 
   5   0   0     1183.35     1281.39     40.57 o 
   6   0   0     2680.48     2760.48     77.09 o 
   7   0   0      767.85      738.95     39.99 o 
   8   0   0      104.40      124.32     48.80 o 
   9   0   0      148.88      155.56     37.63 o 
   1   1   0     4556.58     4383.98     34.74 o 
   2   1   0     2063.47     1928.95     18.36 o 
   3   1   0     5006.72     4901.24     31.10 o 
   4   1   0    10248.47    10181.44    112.05 o 
   5   1   0      166.76      166.72     25.67 o 
   6   1   0      211.06      212.04     27.32 o 
   7   1   0        2.82       26.94      8.74 o 
   8   1   0      438.83      504.73     45.28 o 
   9   1   0      920.64      851.03     71.36 o 
   0   2   0       48.72       56.04      6.56 o 
   1   2   0      189.48      210.64     10.37 o 
   2   2   0     3513.44     3726.73     23.43 o 
   3   2   0     4558.32     4752.38     29.94 o 
   4   2   0      390.49      397.00     29.18 o 
   5   2   0      430.87      416.11     52.86 o 
   6   2   0      418.26      445.34     58.09 o 
   7   2   0      572.28      552.65     51.62 o 
   8   2   0       11.06        1.17     11.27 o 
   9   2   0       17.46       30.17     14.21 o 
   1   3   0      247.09      256.30     11.00 o 
   2   3   0      101.44       83.73      9.82 o 
   3   3   0     1038.43     1036.71     17.69 o 
   4   3   0     1889.30     1916.74     36.79 o 
   5   3   0      521.25      500.10     58.08 o 
   6   3   0       37.97       30.64      7.74 o 
   7   3   0       17.37       29.47     13.05 o 
   8   3   0       51.54       55.14     16.17 o 
   9   3   0      122.13       81.69     37.05 o 
   0   4   0    23656.98    24063.79    207.10 o 
   1   4   0    10586.16    10375.84     54.80 o 
   2   4   0     6129.56     5808.42     32.35 o 
   3   4   0      128.47      136.30     17.79 o 
   4   4   0     1056.93     1091.11     32.10 o 
   5   4   0      213.99      168.92     21.70 o 
   6   4   0       40.25       68.62     23.30 o 
   7   4   0      931.72     1022.03     49.00 o 
   8   4   0       23.07       19.16     11.51 o 
   9   4   0       13.67       41.06     22.24 o 
   1   5   0     1904.10     1948.98     30.54 o 
   2   5   0    11747.21    11963.56    200.88 o 
   3   5   0     9830.68     9782.31     77.18 o 
   4   5   0      802.28      747.28     24.50 o 
   5   5   0     1831.85     1817.40     52.33 o 
   6   5   0       27.02       25.52     13.47 o 
   7   5   0      144.18      149.90     24.10 o 
   8   5   0      274.07      256.22     60.64 o 
   9   5   0      192.80      172.79     85.14 o 
   0   6   0     2288.10     2199.97     41.10 o 
   1   6   0     1278.96     1238.34     21.27 o 
   2   6   0     5159.58     5257.83     52.59 o 
   3   6   0      260.83      249.02     28.54 o 
   4   6   0       77.80       70.67     12.24 o 
   5   6   0     2099.75     1942.32     43.85 o 
   6   6   0     2103.20     2135.17     79.88 o 
   7   6   0     1233.79     1146.62     59.24 o 
   8   6   0      153.71      167.64     61.64 o 
   1   7   0       41.83       40.61      7.78 o 
   2   7   0      289.58      277.41     39.80 o 
   3   7   0      388.70      410.17     32.12 o 
   4   7   0      278.17      245.70     40.53 o 
   5   7   0        3.80       18.22      8.56 o 
   6   7   0      756.02      696.61     50.02 o 
   7   7   0      139.82      166.99     43.40 o 
   8   7   0       20.67       37.47     15.06 o 
   0   8   0     1486.36     1428.74     52.53 o 
   1   8   0     1423.97     1397.78     44.35 o 
   2   8   0      513.32      619.34     55.54 o 
   3   8   0      410.37      394.50     52.53 o 
   4   8   0       87.16       96.04     19.20 o 
   5   8   0        6.45       18.11      8.07 o 
   6   8   0       12.90       20.16      9.14 o 
   7   8   0      119.21      130.37     41.90 o 
   1   9   0      971.03      986.70     29.93 o 
   2   9   0     3282.92     3304.34     69.45 o 
   3   9   0     1354.85     1284.26    169.87 o 
   4   9   0      114.73      109.06     25.01 o 
   5   9   0      605.55      564.71     88.96 o 
   6   9   0      177.98      193.02     41.64 o 
   7   9   0        2.55        5.11     18.68 o 
   0  10   0      155.40      191.35     26.69 o 
   1  10   0       15.05       13.96      5.45 o 
   2  10   0      161.23      199.79     25.64 o 
   3  10   0      361.58      368.61     33.66 o 
   4  10   0     1395.20     1530.24     54.28 o 
   5  10   0     3525.87     3362.92     89.00 o 
   6  10   0     2472.23     2455.92     76.08 o 
   1  11   0      152.14      148.92     18.55 o 
   2  11   0      227.06      252.77     29.03 o 
   3  11   0      830.47      843.67     60.30 o 
   4  11   0      678.20      513.93     78.36 o 
   5  11   0      302.70      243.87     57.77 o 
   6  11   0       81.77      100.56     32.85 o 
   0  12   0     1339.35     1378.31    132.83 o 
   1  12   0        9.94       25.69      7.19 o 
   2  12   0      699.14      650.19     52.05 o 
   3  12   0        0.30       24.07     12.74 o 
   4  12   0      397.40      346.18     94.88 o 
   5  12   0        5.72       12.75     13.61 o 
   1  13   0      743.39      719.07     52.18 o 
   2  13   0      249.62      195.19     27.58 o 
   3  13   0      349.20      344.24     51.86 o 
   0  14   0       85.60       64.93     15.77 o 
   1  14   0        7.27       17.27      6.34 o 
  -9   1   1        3.38       17.94     12.18 o 
  -8   1   1      713.07      724.93     53.78 o 
  -7   1   1       64.10       82.64     17.66 o 
  -6   1   1      518.19      580.53     55.50 o 
  -5   1   1      779.00      756.58     27.10 o 
  -4   1   1        9.27       17.25      6.26 o 
  -3   1   1    19629.41    19295.68    146.96 o 
  -2   1   1     4778.22     4865.75     35.61 o 
  -1   1   1     6326.44     6514.58     43.70 o 
   1   1   1     3539.32     3588.98     18.52 o 
   2   1   1      378.10      404.95      9.18 o 
   3   1   1      211.46      225.32     20.00 o 
   4   1   1     2461.54     2483.81     32.97 o 
   5   1   1      938.46      918.51     22.34 o 
   6   1   1      184.08      172.28     22.57 o 
   7   1   1     1106.49     1133.42     76.65 o 
   8   1   1      352.97      408.12     43.30 o 
   9   1   1      245.73      209.05     52.22 o 
  -9   2   1      219.94      191.44     39.98 o 
  -8   2   1      713.18      741.90     76.85 o 
  -7   2   1     3284.88     3389.27     66.38 o 
  -6   2   1     8815.37     9105.90    117.78 o 
  -5   2   1    11477.09    11810.68    135.41 o 
  -4   2   1    15916.66    15760.23    126.89 o 
  -3   2   1     8667.77     8933.14     53.35 o 
  -2   2   1     1308.10     1328.54     21.32 o 
  -1   2   1        8.81       12.60      4.97 o 
   0   2   1     3174.09     2953.45     25.73 o 
   1   2   1     2502.96     2556.81     25.74 o 
   2   2   1       14.03       11.87      2.55 o 
   3   2   1     2877.50     2771.90     28.96 o 
   4   2   1       91.91       87.71     10.53 o 
   5   2   1     1491.91     1435.48     52.90 o 
   6   2   1     1035.72      976.87     41.78 o 
   7   2   1     4355.98     4652.46    162.16 o 
   8   2   1     2044.31     2095.84     41.51 o 
   9   2   1     1741.61     1762.57     59.42 o 
  -9   3   1     1109.47      988.65    129.81 o 
  -8   3   1     1459.53     1512.89     58.95 o 
  -7   3   1      145.38      174.14     30.57 o 
  -6   3   1       94.52       97.45     20.44 o 
  -5   3   1       56.83       65.70     12.17 o 
  -4   3   1     5495.91     5427.58    104.34 o 
  -3   3   1     9437.58     9086.42     93.27 o 
  -2   3   1    14798.07    14665.11    122.71 o 
  -1   3   1     7011.59     6881.51     37.03 o 
   0   3   1      533.04      508.11     16.50 o 
   1   3   1      385.08      346.01      7.04 o 
   2   3   1       75.57      122.29      8.80 o 
   3   3   1       30.27       40.46      5.86 o 
   4   3   1     3964.05     3771.38     39.73 o 
   5   3   1      518.44      460.84     26.20 o 
   6   3   1     2485.84     2407.62     93.49 o 
   7   3   1       17.06       35.09     14.61 o 
   8   3   1      184.29      210.51     63.65 o 
   9   3   1     1870.01     2085.85     67.36 o 
  -9   4   1      291.98      266.72     89.76 o 
  -8   4   1      898.52      836.45     44.64 o 
  -7   4   1      126.26      167.09     33.32 o 
  -6   4   1      516.90      693.87     83.99 o 
  -5   4   1     2093.82     2147.79     71.15 o 
  -4   4   1     2781.80     2772.24     37.65 o 
  -3   4   1      334.31      374.89     28.56 o 
  -2   4   1     1095.06     1244.30     27.53 o 
  -1   4   1      494.42      522.16      9.65 o 
   0   4   1     8534.02     8383.19     53.32 o 
   1   4   1      825.77      874.36     10.92 o 
   2   4   1     4095.50     4015.54     37.19 o 
   3   4   1      970.01      880.71     23.72 o 
   4   4   1      122.40      111.79     16.03 o 
   5   4   1     1954.14     1908.44     36.86 o 
   6   4   1        2.75        0.00     10.68 o 
   7   4   1      917.93      927.96     67.51 o 
   8   4   1        1.88       25.23     11.78 o 
  -9   5   1        1.13       32.38     20.47 o 
  -8   5   1        5.24       21.93     14.14 o 
  -7   5   1      100.77      122.25     30.07 o 
  -6   5   1        8.61       14.40     11.70 o 
  -5   5   1      841.29      744.51     36.31 o 
  -4   5   1      412.98      422.46     36.43 o 
  -3   5   1     3503.12     3347.74     66.51 o 
  -2   5   1      332.53      288.91     25.52 o 
  -1   5   1       38.51       54.66      4.78 o 
   0   5   1     2661.44     2756.90     34.90 o 
   1   5   1     3232.47     3357.14     48.67 o 
   2   5   1        4.71        8.69      2.82 o 
   3   5   1     3493.73     3426.48     35.46 o 
   4   5   1       18.07       23.77      3.76 o 
   5   5   1       16.94       12.03      7.80 o 
   6   5   1        0.67        8.07      4.87 o 
   7   5   1     1473.12     1389.46     66.40 o 
   8   5   1      380.91      408.75     64.15 o 
  -8   6   1      274.73      342.54     94.81 o 
  -7   6   1      219.49      255.95     36.52 o 
  -6   6   1     1239.99     1257.61     35.85 o 
  -5   6   1     2688.31     2768.29     65.96 o 
  -4   6   1     1768.06     1750.98     53.26 o 
  -3   6   1     3583.07     3464.65     41.69 o 
  -2   6   1        3.80       21.63      5.61 o 
  -1   6   1     1131.09     1222.18     34.00 o 
   0   6   1     6432.47     6715.93     99.98 o 
   1   6   1     1145.05     1207.98     19.69 o 
   2   6   1     1253.02     1192.42     28.75 o 
   3   6   1     1364.21     1265.92     51.15 o 
   4   6   1      261.72      240.48     16.20 o 
   5   6   1      794.71      791.12     39.06 o 
   6   6   1     1028.88     1005.81    165.65 o 
   7   6   1     1945.07     1842.88     58.77 o 
   8   6   1      788.66      856.17    150.06 o 
  -7   7   1      255.86      286.74     60.23 o 
  -6   7   1     1564.66     1545.06     48.29 o 
  -5   7   1      552.69      594.73     71.35 o 
  -4   7   1      316.65      367.88     47.19 o 
  -3   7   1     6710.93     6653.31     87.73 o 
  -2   7   1     4365.88     4471.56     61.04 o 
  -1   7   1     8680.66     8871.50    102.91 o 
   0   7   1      123.05      110.16     13.24 o 
   1   7   1      140.31      127.27     13.14 o 
   2   7   1     3982.26     3896.64     42.23 o 
   3   7   1      910.16      866.82     18.78 o 
   4   7   1     2228.33     2111.41     35.46 o 
   5   7   1       50.11       41.00     10.32 o 
   6   7   1      503.17      441.23     77.10 o 
   7   7   1      144.50      137.93     30.19 o 
   8   7   1      200.21      129.15     49.16 o 
  -8   8   1       12.87       26.61     13.99 o 
  -7   8   1      572.46      452.01    113.05 o 
  -6   8   1     1184.22     1149.17     38.97 o 
  -5   8   1      780.90      797.00     46.59 o 
  -4   8   1        3.60        4.10     13.06 o 
  -3   8   1      166.41      158.42     29.15 o 
  -2   8   1     1261.13     1199.07     34.04 o 
  -1   8   1     2925.98     2885.07     87.86 o 
   0   8   1      300.11      345.38     40.07 o 
   1   8   1     3434.39     3417.82     42.08 o 
   2   8   1     3948.68     3930.96     47.45 o 
   3   8   1     3599.38     3477.51     54.91 o 
   4   8   1      410.63      401.84     30.32 o 
   5   8   1       48.20       46.57     15.78 o 
   6   8   1     1193.80     1144.25    129.40 o 
   7   8   1      364.12      259.39     82.13 o 
  -7   9   1      905.66      832.70    142.87 o 
  -6   9   1        7.05       19.34     17.78 o 
  -5   9   1       44.82       56.98     15.87 o 
  -4   9   1       31.33       33.08     10.53 o 
  -3   9   1        4.38       19.40     11.18 o 
  -2   9   1      256.38      287.97     42.49 o 
  -1   9   1       90.31      114.92     12.61 o 
   0   9   1      569.15      641.13     54.81 o 
   1   9   1        3.56       18.03      8.08 o 
   2   9   1     1276.78     1176.09     38.10 o 
   3   9   1     1614.67     1640.54     80.90 o 
   4   9   1      101.98       82.02     17.65 o 
   5   9   1     1434.43     1388.61     66.64 o 
   6   9   1      170.46      143.34     23.79 o 
   7   9   1      207.67      164.83     35.84 o 
  -7  10   1      466.97      385.97     86.11 o 
  -6  10   1      230.01      213.28     55.45 o 
  -5  10   1     1011.91     1062.04     77.70 o 
  -4  10   1       29.94       41.40     10.45 o 
  -3  10   1      308.65      322.25     44.18 o 
  -2  10   1       25.56       33.41      9.44 o 
  -1  10   1       41.75       59.67     12.12 o 
   0  10   1       12.61       33.36      8.02 o 
   1  10   1      308.16      329.34     31.65 o 
   2  10   1      141.09      157.39     38.08 o 
   3  10   1      207.62      183.32     20.67 o 
   4  10   1      234.99      301.29     82.77 o 
   5  10   1      423.01      449.60     96.02 o 
   6  10   1      277.55      225.67     60.06 o 
  -6  11   1      715.36      603.38    106.48 o 
  -5  11   1      171.02      179.05     40.93 o 
  -4  11   1        4.26       20.85     14.96 o 
  -3  11   1     2844.62     2940.77    108.44 o 
  -2  11   1      120.28      136.48     19.02 o 
  -1  11   1     3136.73     3181.42     63.01 o 
   0  11   1      281.52      285.40     27.11 o 
   1  11   1       95.01      104.01     11.63 o 
   2  11   1     2388.44     2446.41     82.74 o 
   3  11   1      363.30      397.09     75.42 o 
   4  11   1     1129.97     1027.54    186.89 o 
   5  11   1       31.70       48.24     23.47 o 
  -5  12   1       28.53       52.10     17.83 o 
  -4  12   1      118.78      108.91     39.13 o 
  -3  12   1        9.01       12.26      7.70 o 
  -2  12   1     1240.91     1171.58     42.50 o 
  -1  12   1     2878.00     2945.03     78.76 o 
   0  12   1     4326.22     4440.06     78.14 o 
   1  12   1     3919.55     3914.27     73.84 o 
   2  12   1     1704.80     1745.75     40.56 o 
   3  12   1      684.26      613.04     95.34 o 
   4  12   1       62.08       61.78     19.21 o 
  -4  13   1      150.94      145.71     29.89 o 
  -3  13   1       66.47       62.59     14.07 o 
  -2  13   1        7.87       19.35      8.00 o 
  -1  13   1        2.52       22.55      6.13 o 
   0  13   1       25.04       23.03      9.74 o 
   1  13   1       23.22       23.57      8.50 o 
   2  13   1      768.44      691.89     67.49 o 
   3  13   1      985.72      953.01    120.59 o 
  -1  14   1      149.21      139.94     21.62 o 
   0  14   1      213.17      223.64     33.26 o 
   1  14   1      524.54      449.46     72.00 o 
  -9   0   2     2735.31     2574.72     91.44 o 
  -8   0   2       49.04       84.11     20.47 o 
  -7   0   2     5556.27     5453.23    130.18 o 
  -6   0   2      523.26      651.60     81.72 o 
  -5   0   2     1288.56     1219.12     45.35 o 
  -4   0   2    16567.36    17131.40    116.08 o 
  -3   0   2     3517.07     3493.75     60.68 o 
  -2   0   2     1303.89     1358.37     23.85 o 
   0   0   2     8881.02     8991.53     60.20 o 
   1   0   2     4747.95     4689.28     30.18 o 
   2   0   2     4991.94     4859.96     53.09 o 
   3   0   2    11027.90    10646.19    128.66 o 
   4   0   2       18.52       22.76      7.17 o 
   5   0   2       32.54       32.86     11.99 o 
   6   0   2      153.85      124.83     43.56 o 
   7   0   2     1787.26     1870.05     76.81 o 
   8   0   2      939.04      898.87     63.96 o 
  -9   1   2     1250.27     1163.98     77.07 o 
  -8   1   2     3866.63     3961.42    105.33 o 
  -7   1   2     1753.28     1843.29     63.84 o 
  -6   1   2     3135.58     3087.05     57.55 o 
  -5   1   2     1127.71     1181.92     85.25 o 
  -4   1   2       48.50       71.68     19.32 o 
  -3   1   2       90.90       69.90      7.54 o 
  -2   1   2      220.81      208.38     23.56 o 
  -1   1   2     2265.20     2235.32     39.95 o 
   0   1   2      141.82      176.58     13.84 o 
   1   1   2     1885.08     1740.59     12.71 o 
   2   1   2      758.39      849.36     10.15 o 
   3   1   2      995.88      980.43     21.69 o 
   4   1   2     4468.94     4330.03     44.57 o 
   5   1   2     2001.91     1791.34     44.68 o 
   6   1   2     1561.81     1513.42     38.04 o 
   7   1   2      130.40      150.63     25.92 o 
   8   1   2      162.95      130.90     29.89 o 
   9   1   2      232.11      199.61     73.53 o 
  -9   2   2      497.24      427.33     92.96 o 
  -8   2   2       52.40       52.43     17.04 o 
  -7   2   2      604.30      632.44     59.30 o 
  -6   2   2      189.08      180.80     25.95 o 
  -5   2   2        3.35       22.94     13.38 o 
  -4   2   2       77.27       74.91     12.99 o 
  -3   2   2     2847.13     2861.36     97.29 o 
  -2   2   2      104.38       96.00     10.76 o 
  -1   2   2       64.72       87.97     10.00 o 
   0   2   2      315.26      348.45     11.32 o 
   1   2   2     2644.35     2512.21     24.93 o 
   2   2   2      710.37      752.19      7.86 o 
   3   2   2     2449.94     2540.27     63.80 o 
   4   2   2        2.69        8.81      4.30 o 
   5   2   2        3.53       11.14      4.65 o 
   6   2   2       18.68       27.19      7.67 o 
   7   2   2        4.72        8.61      6.02 o 
   8   2   2      115.78      109.27     36.95 o 
  -9   3   2     1223.66     1241.87     49.33 o 
  -8   3   2      880.46      880.85     75.21 o 
  -7   3   2     1247.70     1298.11     49.29 o 
  -6   3   2      636.05      736.96    105.70 o 
  -5   3   2       11.82       40.99     14.37 o 
  -4   3   2       21.99       23.30      9.22 o 
  -3   3   2      842.85      760.11     27.29 o 
  -2   3   2      657.81      642.40     17.01 o 
  -1   3   2      291.47      269.80     19.26 o 
   0   3   2     4389.42     4523.30     39.26 o 
   1   3   2       36.86       32.77      3.56 o 
   2   3   2     1004.41      991.53     25.23 o 
   3   3   2      941.13      935.72     13.15 o 
   4   3   2     3903.57     3920.36     43.44 o 
   5   3   2     2758.90     2665.84     36.33 o 
   6   3   2     4878.73     4864.94    162.15 o 
   7   3   2       31.53       25.08     12.14 o 
   8   3   2      121.91      118.10     21.37 o 
  -9   4   2     1115.76     1086.00    111.46 o 
  -8   4   2      471.09      518.21     65.94 o 
  -7   4   2      204.45      228.80     39.73 o 
  -6   4   2     3152.55     3288.99     75.23 o 
  -5   4   2     2484.30     2543.66    129.58 o 
  -4   4   2     3333.16     3238.52     52.36 o 
  -3   4   2      473.48      490.12     34.67 o 
  -2   4   2      387.71      418.68     22.98 o 
  -1   4   2     6523.71     6566.70     37.36 o 
   0   4   2      802.61      790.88     13.63 o 
   1   4   2     6693.02     6240.15     58.01 o 
   2   4   2     1796.87     1656.35     44.26 o 
   3   4   2     4984.12     4822.95     59.17 o 
   4   4   2        0.50        9.74      4.42 o 
   5   4   2      384.88      326.19     24.09 o 
   6   4   2     1295.63     1287.78     30.69 o 
   7   4   2      302.94      326.51     42.67 o 
   8   4   2     1317.87     1430.97     56.90 o 
  -9   5   2      290.00      235.88     47.50 o 
  -8   5   2     1707.72     1777.33     89.98 o 
  -7   5   2     2676.12     2928.07    157.03 o 
  -6   5   2     2570.31     2715.25     73.37 o 
  -5   5   2      281.88      343.55     55.80 o 
  -4   5   2      719.67      734.98     60.76 o 
  -3   5   2     5511.02     5303.54     69.44 o 
  -2   5   2     1778.25     1750.47     28.45 o 
  -1   5   2     4211.06     4149.90     53.31 o 
   0   5   2      738.23      753.88     14.43 o 
   1   5   2      717.15      749.53     17.45 o 
   2   5   2     3981.42     3933.91     51.86 o 
   3   5   2     1329.85     1244.39     96.88 o 
   4   5   2     3987.56     3741.91    155.71 o 
   5   5   2     3007.57     2953.20     44.82 o 
   6   5   2      734.84      757.00    123.73 o 
   7   5   2       24.88       23.95     18.39 o 
   8   5   2        3.16       15.22     11.86 o 
  -9   6   2      211.18      214.14     66.03 o 
  -8   6   2       27.78       38.16     15.75 o 
  -7   6   2      181.98      166.93     36.97 o 
  -6   6   2      930.94      940.75     42.16 o 
  -5   6   2        5.67       23.97      9.08 o 
  -4   6   2     2386.72     2319.23     54.73 o 
  -3   6   2     1302.51     1300.71     37.23 o 
  -2   6   2     1332.55     1328.20     82.32 o 
  -1   6   2       87.82       86.01      8.60 o 
   0   6   2      138.69      120.18     14.38 o 
   1   6   2     4425.26     4446.32     44.41 o 
   2   6   2      725.05      740.26     32.80 o 
   3   6   2      481.43      430.80     63.14 o 
   4   6   2      202.30      187.70     63.30 o 
   5   6   2      179.63      181.40     47.23 o 
   6   6   2     1226.45     1168.79    152.72 o 
   7   6   2      406.86      380.84     69.40 o 
   8   6   2      111.72      118.44     41.16 o 
  -8   7   2       75.77       75.85     33.68 o 
  -7   7   2       60.08       72.23     14.84 o 
  -6   7   2       44.49       42.26     10.77 o 
  -5   7   2       21.93       36.19     14.52 o 
  -4   7   2     1359.09     1325.69     49.25 o 
  -3   7   2      148.08      205.96     27.79 o 
  -2   7   2     2100.36     2072.16     38.96 o 
  -1   7   2       45.98       38.94      8.22 o 
   0   7   2     2375.86     2229.14     42.93 o 
   1   7   2      138.25      163.13     12.72 o 
   2   7   2     3322.11     3382.41     60.47 o 
   3   7   2      429.66      422.11     12.17 o 
   4   7   2     2954.69     2901.80     94.68 o 
   5   7   2      799.42      951.38    132.98 o 
   6   7   2      765.10      813.77    148.84 o 
   7   7   2      115.48       98.07     24.38 o 
  -8   8   2       63.43       50.10     35.44 o 
  -7   8   2       26.64       25.59     12.43 o 
  -6   8   2      452.97      420.39     47.83 o 
  -5   8   2      310.06      349.28     44.14 o 
  -4   8   2     1267.83     1220.72     45.46 o 
  -3   8   2       17.73        6.94      9.71 o 
  -2   8   2      259.46      254.77     33.85 o 
  -1   8   2      484.45      499.57     40.39 o 
   0   8   2       19.08       25.42      6.72 o 
   1   8   2     2982.99     2914.43     55.14 o 
   2   8   2      402.69      412.18     20.71 o 
   3   8   2     1511.67     1502.49     35.91 o 
   4   8   2       70.51       71.48     23.38 o 
   5   8   2        0.79        3.03      9.49 o 
   6   8   2     1199.25     1243.69     54.43 o 
   7   8   2       88.37       86.19     36.80 o 
  -7   9   2     1269.20     1242.58    146.55 o 
  -6   9   2      574.31      546.77     60.66 o 
  -5   9   2       64.08       88.98     17.64 o 
  -4   9   2      714.36      649.36     49.90 o 
  -3   9   2     4406.54     4199.51     90.89 o 
  -2   9   2     2935.57     2848.87     66.49 o 
  -1   9   2      664.59      690.99     62.77 o 
   0   9   2        8.40       25.82      7.65 o 
   1   9   2       27.96       36.73      8.35 o 
   2   9   2     1162.69     1146.70     44.90 o 
   3   9   2       26.20       33.13     12.52 o 
   4   9   2     2439.35     2531.69    103.58 o 
   5   9   2     1544.79     1536.57     71.93 o 
   6   9   2     2864.04     2748.86     77.21 o 
  -7  10   2      643.82      578.19     85.75 o 
  -6  10   2     2019.28     2040.32     70.40 o 
  -5  10   2     1653.60     1704.71     48.60 o 
  -4  10   2     1765.50     1737.54    121.17 o 
  -3  10   2     2260.28     2333.20     66.12 o 
  -2  10   2     1031.84     1024.19    134.01 o 
  -1  10   2       17.04       31.41     10.31 o 
   0  10   2      718.52      810.86     51.86 o 
   1  10   2     1048.17     1042.23     31.82 o 
   2  10   2     1448.15     1476.04     44.98 o 
   3  10   2      236.90      245.11     31.34 o 
   4  10   2        1.13       30.88     15.33 o 
   5  10   2      164.27      196.08     37.68 o 
   6  10   2     1049.14     1021.27    160.18 o 
  -6  11   2        5.80        4.48     20.08 o 
  -5  11   2      466.10      463.82     57.50 o 
  -4  11   2      355.69      439.19     39.09 o 
  -3  11   2      374.96      385.66     66.22 o 
  -2  11   2     1429.64     1404.42     46.76 o 
  -1  11   2     3100.25     2869.15     74.71 o 
   0  11   2     2070.41     2120.19     60.07 o 
   1  11   2     1932.22     2021.47     47.48 o 
   2  11   2        1.42       34.48     16.55 o 
   3  11   2      543.34      519.54     67.74 o 
   4  11   2       82.71       98.52     20.52 o 
   5  11   2       80.56       82.26     18.18 o 
  -5  12   2      294.36      206.69     51.54 o 
  -4  12   2       27.30       33.51     24.66 o 
  -3  12   2      662.59      639.72     67.50 o 
  -2  12   2        4.60       10.17     11.68 o 
  -1  12   2      126.51      124.22     18.09 o 
   0  12   2       55.31       56.90     13.53 o 
   1  12   2      298.37      268.43     30.05 o 
   2  12   2       88.93       65.88     20.90 o 
   3  12   2      438.37      465.30     79.26 o 
   4  12   2       59.14       48.58     17.52 o 
  -4  13   2      438.27      347.12     81.90 o 
  -3  13   2      812.05      757.13     75.14 o 
  -2  13   2      390.54      286.90     39.77 o 
  -1  13   2     1552.30     1584.27     44.39 o 
   0  13   2      231.20      230.97     29.65 o 
   1  13   2      194.29      155.40     30.89 o 
   2  13   2       47.36       61.74     17.99 o 
   3  13   2      341.67      316.52     58.96 o 
  -1  14   2      237.01      154.56     29.67 o 
   0  14   2      677.83      620.62     76.77 o 
 -10   1   3      547.80      440.20     57.09 o 
  -9   1   3        3.91       33.68     19.29 o 
  -8   1   3      150.34      162.20     27.66 o 
  -7   1   3      154.11      178.51     34.65 o 
  -6   1   3     1101.09     1093.77     55.17 o 
  -5   1   3      297.62      392.17     59.40 o 
  -4   1   3      191.40      195.64     33.56 o 
  -3   1   3      172.26      158.09     25.64 o 
  -2   1   3      223.04      255.39     24.50 o 
  -1   1   3    14604.69    14908.69     87.88 o 
   0   1   3    23928.57    24671.54    161.98 o 
   1   1   3     5638.51     5646.78     44.20 o 
   2   1   3      133.32      189.14     17.67 o 
   3   1   3     1001.17      981.68     33.53 o 
   4   1   3     1685.53     1559.59     38.52 o 
   5   1   3      524.84      463.37     62.70 o 
   6   1   3      216.45      190.73     32.64 o 
   7   1   3        3.62       12.48     10.12 o 
   8   1   3      277.46      185.80     71.40 o 
  -9   2   3      932.06      919.37    106.93 o 
  -8   2   3      302.08      290.18     39.29 o 
  -7   2   3       75.08       51.17     14.78 o 
  -6   2   3     1195.42     1193.69     62.92 o 
  -5   2   3     3790.16     3920.99    132.54 o 
  -4   2   3    12637.76    13203.97    353.11 o 
  -3   2   3       60.06       56.39      9.32 o 
  -2   2   3       47.76       25.97      8.29 o 
  -1   2   3     1629.53     1584.87     25.91 o 
   0   2   3      422.70      441.25     13.25 o 
   1   2   3     6329.60     6046.66     38.00 o 
   2   2   3       74.74       63.53      7.28 o 
   3   2   3    13528.52    13379.58    111.63 o 
   4   2   3      340.19      342.80     18.95 o 
   5   2   3      214.96      181.76     33.02 o 
   6   2   3     1502.21     1505.67     55.45 o 
   7   2   3       37.48       30.57     14.58 o 
   8   2   3     1552.35     1624.12     55.76 o 
  -9   3   3        8.70       19.62     18.16 o 
  -8   3   3      483.96      507.02     62.44 o 
  -7   3   3     1074.51     1125.55     80.24 o 
  -6   3   3      658.95      719.11     91.50 o 
  -5   3   3       41.41       58.15     22.03 o 
  -4   3   3     3110.82     3324.98     62.53 o 
  -3   3   3     1984.32     2020.42     46.02 o 
  -2   3   3     4807.26     4329.76     53.04 o 
  -1   3   3     1030.31      892.66     24.19 o 
   0   3   3     3637.16     3133.57     48.19 o 
   1   3   3      112.69      138.22      5.59 o 
   2   3   3     1605.70     1463.39    100.68 o 
   3   3   3     1417.50     1329.88     13.77 o 
   4   3   3      811.90      770.91     19.53 o 
   5   3   3     3077.42     2952.29     46.70 o 
   6   3   3      885.33      835.69     29.05 o 
   7   3   3      558.34      469.89     85.59 o 
   8   3   3      152.10      156.45     28.55 o 
  -9   4   3       53.69       57.57     16.04 o 
  -8   4   3      125.01      115.66     63.31 o 
  -7   4   3       21.47       38.29     12.62 o 
  -6   4   3      349.88      406.70     49.54 o 
  -5   4   3       63.34       74.94     20.51 o 
  -4   4   3      758.85      795.35     58.35 o 
  -3   4   3      111.70      124.49     21.57 o 
  -2   4   3     7642.22     7948.54    145.97 o 
  -1   4   3        9.45       13.62      6.92 o 
   0   4   3        6.26       11.45      3.98 o 
   1   4   3     1327.07     1274.97     16.09 o 
   2   4   3      750.65      730.61     23.11 o 
   3   4   3      612.59      585.75     89.15 o 
   4   4   3      646.32      584.17     30.99 o 
   5   4   3      278.17      236.81     26.55 o 
   6   4   3      504.29      444.39     68.95 o 
   7   4   3      962.12      997.02    133.26 o 
   8   4   3      278.52      235.65     80.80 o 
  -9   5   3        6.26       32.02     16.89 o 
  -8   5   3       79.49       82.89     25.35 o 
  -7   5   3      280.70      277.57     58.24 o 
  -6   5   3     1480.48     1415.55    129.07 o 
  -5   5   3      741.49      820.27     85.73 o 
  -4   5   3     3501.81     3584.49     70.57 o 
  -3   5   3       87.22      115.39     17.77 o 
  -2   5   3     4107.02     4167.14     64.18 o 
  -1   5   3      319.94      323.34     26.95 o 
   0   5   3     9594.86     9800.15    109.78 o 
   1   5   3     3349.98     3394.96     28.90 o 
   2   5   3     2253.58     2276.81     56.29 o 
   3   5   3     1123.39     1131.73     45.44 o 
   4   5   3     1515.42     1362.78    111.51 o 
   5   5   3      161.30      144.95     47.87 o 
   6   5   3      272.67      276.39     48.11 o 
   7   5   3      542.50      479.47    130.62 o 
  -9   6   3      252.68      202.86     35.65 o 
  -8   6   3        3.12       26.10     16.40 o 
  -7   6   3      669.15      723.84     85.57 o 
  -6   6   3     1051.99     1111.31     38.86 o 
  -5   6   3      222.41      282.70     48.28 o 
  -4   6   3     1950.49     2045.54     65.51 o 
  -3   6   3      772.63      726.33     46.45 o 
  -2   6   3      429.08      419.31     53.14 o 
  -1   6   3     1276.29     1276.32     34.06 o 
   0   6   3        6.99       10.75      6.06 o 
   1   6   3     2061.62     2080.77     20.55 o 
   2   6   3     8323.27     8549.83    136.81 o 
   3   6   3     3973.56     4048.39     97.06 o 
   4   6   3     1480.50     1479.76     61.61 o 
   5   6   3      116.30      118.51     24.00 o 
   6   6   3      387.95      345.72     74.40 o 
   7   6   3      139.51      120.85     36.06 o 
  -8   7   3       47.46       59.88     17.46 o 
  -7   7   3     2724.23     2483.55    202.25 o 
  -6   7   3      871.42      819.81     43.09 o 
  -5   7   3      246.09      215.52     34.39 o 
  -4   7   3      691.16      831.87     90.10 o 
  -3   7   3      222.18      251.63     41.04 o 
  -2   7   3    10472.29    10384.45    138.37 o 
  -1   7   3     1948.72     1874.93     31.60 o 
   0   7   3     3834.50     3727.91     43.50 o 
   1   7   3     2388.15     2370.55     25.11 o 
   2   7   3      694.05      660.28    104.49 o 
   3   7   3     1026.23     1108.78     88.11 o 
   4   7   3      179.77      183.27     28.65 o 
   5   7   3     1471.70     1386.75     65.71 o 
   6   7   3      863.85      845.12    130.49 o 
   7   7   3       24.33        1.94     19.26 o 
  -8   8   3      314.22      313.77     71.49 o 
  -7   8   3      111.44       90.15     20.66 o 
  -6   8   3     1155.85     1127.91    102.53 o 
  -5   8   3      762.87      776.11     66.42 o 
  -4   8   3       57.35       76.27     13.15 o 
  -3   8   3     1104.26     1181.33    107.97 o 
  -2   8   3      696.07      785.20     61.03 o 
  -1   8   3       23.08       25.86     10.46 o 
   0   8   3      117.95      118.62     13.63 o 
   1   8   3     3479.60     3550.46     53.66 o 
   2   8   3     1727.45     1755.14     27.31 o 
   3   8   3      401.03      464.65     64.67 o 
   4   8   3       15.56       33.73     17.29 o 
   5   8   3      194.07      222.42     47.90 o 
   6   8   3      384.61      337.72     62.56 o 
  -7   9   3      431.39      329.76     61.98 o 
  -6   9   3     1020.25     1147.45     45.79 o 
  -5   9   3      882.87      934.83     75.15 o 
  -4   9   3     1927.39     1938.97     58.02 o 
  -3   9   3       10.87       29.35     16.01 o 
  -2   9   3      158.24      201.92     41.89 o 
  -1   9   3      138.29      122.72     15.40 o 
   0   9   3      989.28      993.79     41.38 o 
   1   9   3      245.85      226.41     19.44 o 
   2   9   3     1736.97     1743.33     33.91 o 
   3   9   3      533.22      498.85     52.13 o 
   4   9   3     1236.72     1364.83     62.44 o 
   5   9   3     1276.05     1342.87     40.70 o 
   6   9   3      519.13      517.50    125.59 o 
  -7  10   3      148.20      137.65     47.29 o 
  -6  10   3      430.63      399.36     60.53 o 
  -5  10   3      384.35      360.90     52.04 o 
  -4  10   3        3.91        2.55     11.95 o 
  -3  10   3       53.65       55.03     14.17 o 
  -2  10   3      206.40      238.50     29.95 o 
  -1  10   3        6.90       12.72      7.20 o 
   0  10   3        2.81       20.04      6.62 o 
   1  10   3      339.10      341.78     31.46 o 
   2  10   3      522.26      577.34     68.01 o 
   3  10   3     1430.80     1489.69    131.74 o 
   4  10   3        0.28       33.84     16.60 o 
   5  10   3      243.34      209.62     54.05 o 
  -6  11   3      400.93      376.08     86.69 o 
  -5  11   3     1098.03     1046.08     79.53 o 
  -4  11   3      302.00      248.76     41.45 o 
  -3  11   3      447.64      437.73     48.17 o 
  -2  11   3     1690.80     1674.51     66.24 o 
  -1  11   3     1092.20     1077.45     62.20 o 
   0  11   3     1448.33     1420.83     34.52 o 
   1  11   3      362.19      343.08     35.39 o 
   2  11   3      503.35      496.64     58.71 o 
   3  11   3       21.96       22.62     15.71 o 
   4  11   3      523.26      592.89     90.60 o 
  -5  12   3      442.04      362.46     63.30 o 
  -4  12   3     1906.95     1857.11     58.77 o 
  -3  12   3      944.15      957.16    107.10 o 
  -2  12   3      527.00      516.46     57.96 o 
  -1  12   3      114.99      111.18     18.14 o 
   0  12   3      847.77      832.03     29.42 o 
   1  12   3     1587.88     1608.19     85.95 o 
   2  12   3     1088.74     1060.81     92.76 o 
   3  12   3      931.33      875.59     94.04 o 
  -3  13   3       10.25       14.97      8.94 o 
  -2  13   3      141.26      148.13     18.40 o 
  -1  13   3       64.78       72.96     10.08 o 
   0  13   3      303.56      278.22     36.34 o 
   1  13   3       79.74      101.61     15.93 o 
   2  13   3       84.88       56.94     16.65 o 
 -10   0   4      926.95      900.81    131.25 o 
  -9   0   4      204.79      184.79     53.37 o 
  -8   0   4      510.80      466.93     95.60 o 
  -7   0   4      105.09       63.03     21.65 o 
  -6   0   4       63.46       95.89     21.66 o 
  -5   0   4     3389.82     3443.00     90.66 o 
  -4   0   4     2980.15     3090.83     83.36 o 
  -3   0   4     8858.45     8185.35    158.79 o 
  -2   0   4     4255.60     4209.24    209.67 o 
  -1   0   4      872.39      844.24     41.49 o 
   0   0   4      802.29      856.24     26.25 o 
   1   0   4      509.65      507.49     17.49 o 
   2   0   4     6003.63     5995.85     62.72 o 
   3   0   4     5958.12     5828.27     89.58 o 
   4   0   4     2545.53     2499.56     57.16 o 
   5   0   4       13.83       16.11     11.17 o 
   6   0   4     1015.04     1073.91    107.95 o 
   7   0   4     2806.14     2571.61     55.28 o 
 -10   1   4       10.81       21.36     12.15 o 
  -9   1   4      640.08      547.27     81.28 o 
  -8   1   4     1315.25     1344.09     68.16 o 
  -7   1   4     2131.28     2080.38     60.29 o 
  -6   1   4     1598.56     1590.84    141.70 o 
  -5   1   4     1425.94     1450.28     40.07 o 
  -4   1   4       14.51       34.45     13.60 o 
  -3   1   4        0.26       21.89     18.09 o 
  -2   1   4      364.29      381.72     28.39 o 
  -1   1   4     5763.93     6056.74     85.09 o 
   0   1   4     9973.37    10108.02     57.37 o 
   1   1   4     2022.49     2142.65     37.30 o 
   2   1   4      567.39      558.26     12.11 o 
   3   1   4     1842.88     1769.28     18.80 o 
   4   1   4     1516.07     1527.44     41.49 o 
   5   1   4     1288.83     1313.38     71.57 o 
   6   1   4      479.30      475.90     28.07 o 
   7   1   4     1279.44     1263.85     50.22 o 
  -9   2   4      368.48      340.67     57.52 o 
  -8   2   4      258.56      242.00     56.16 o 
  -7   2   4      415.03      448.13     84.49 o 
  -6   2   4      604.52      732.97     87.14 o 
  -5   2   4      749.84      973.28    107.45 o 
  -4   2   4       10.37       38.41     16.44 o 
  -3   2   4       24.81       30.59     14.28 o 
  -2   2   4      511.69      576.36     42.25 o 
  -1   2   4      370.76      355.72     18.10 o 
   0   2   4     4944.84     5184.14     53.59 o 
   1   2   4     2521.48     2589.50     34.00 o 
   2   2   4       34.49       56.17      6.29 o 
   3   2   4     1511.20     1537.73     21.91 o 
   4   2   4        1.28        6.03      4.15 o 
   5   2   4      173.75      147.56     21.12 o 
   6   2   4      232.84      215.20     45.92 o 
   7   2   4      287.07      265.63     52.80 o 
   8   2   4      411.40      341.04    121.47 o 
  -9   3   4      471.15      492.01     72.60 o 
  -8   3   4      298.81      314.11     41.91 o 
  -7   3   4     2700.67     2867.65     86.68 o 
  -6   3   4     1459.07     1453.85    108.08 o 
  -5   3   4      380.43      403.87     49.83 o 
  -4   3   4      622.93      674.81     70.66 o 
  -3   3   4     5195.63     5380.02     87.08 o 
  -2   3   4      446.22      477.37     54.30 o 
  -1   3   4     2815.96     2864.18     62.06 o 
   0   3   4     2290.32     2076.24     34.88 o 
   1   3   4      203.45      207.13     16.55 o 
   2   3   4       56.77       61.05      6.49 o 
   3   3   4     7042.39     7148.06     67.83 o 
   4   3   4        2.43        2.59      2.93 o 
   5   3   4     1185.45     1184.57     26.28 o 
   6   3   4      105.72      120.04     33.85 o 
   7   3   4      273.64      231.14     61.97 o 
  -9   4   4      317.03      268.06     58.74 o 
  -8   4   4      476.43      456.52     77.36 o 
  -7   4   4      642.36      720.05     92.72 o 
  -6   4   4      838.59      996.86    127.75 o 
  -5   4   4     4003.14     4162.95     77.02 o 
  -4   4   4     1479.40     1497.27     51.52 o 
  -3   4   4    13211.52    14059.39    118.12 o 
  -2   4   4     2355.73     2453.82     54.48 o 
  -1   4   4     1838.46     1784.38     31.55 o 
   0   4   4       11.44       14.77      3.43 o 
   1   4   4       41.47       45.02      4.79 o 
   2   4   4     1273.48     1325.52     84.54 o 
   3   4   4       67.25       87.03     14.85 o 
   4   4   4      338.05      356.38     42.28 o 
   5   4   4       26.01       47.75     25.90 o 
   6   4   4      384.79      411.37    117.89 o 
   7   4   4      732.27      717.96     40.78 o 
  -9   5   4      658.59      588.56     75.38 o 
  -8   5   4      763.65      890.84     69.99 o 
  -7   5   4     2696.14     2912.53     89.62 o 
  -6   5   4      759.37      999.42     86.91 o 
  -5   5   4     2424.75     2629.30    122.60 o 
  -4   5   4      175.72      190.35     34.57 o 
  -3   5   4        8.76       15.70     19.21 o 
  -2   5   4      909.93      880.83    120.94 o 
  -1   5   4     4488.26     4611.53     68.33 o 
   0   5   4     7180.44     7424.17     62.37 o 
   1   5   4     2534.74     2566.86     32.73 o 
   2   5   4      165.39      234.98     35.30 o 
   3   5   4      506.77      602.61     48.64 o 
   4   5   4     1569.10     1575.89     59.46 o 
   5   5   4     2738.68     3059.49    118.62 o 
   6   5   4     1084.95     1138.11     48.78 o 
   7   5   4     1380.22     1352.46     53.81 o 
  -9   6   4      189.52      128.74     38.51 o 
  -8   6   4      384.51      423.00     51.91 o 
  -7   6   4       25.37       51.20     18.55 o 
  -6   6   4      100.63      119.77     22.03 o 
  -5   6   4      324.24      397.57     60.13 o 
  -4   6   4      352.29      401.59     55.48 o 
  -3   6   4      456.11      606.80     73.22 o 
  -2   6   4      175.78      197.75     27.81 o 
  -1   6   4      410.75      381.52     50.74 o 
   0   6   4      842.05      880.13     19.51 o 
   1   6   4     4461.44     4594.35     39.71 o 
   2   6   4     5223.52     5332.69    101.33 o 
   3   6   4     3987.36     4012.69     91.92 o 
   4   6   4     1134.42     1146.82     47.82 o 
   5   6   4       88.87       63.84     29.50 o 
   6   6   4        5.96       29.98     18.43 o 
   7   6   4        2.17       24.82     16.51 o 
  -8   7   4      108.22      101.25     17.95 o 
  -7   7   4      343.71      329.66     58.79 o 
  -6   7   4        3.52       26.97     16.46 o 
  -5   7   4      781.27      842.43     52.54 o 
  -4   7   4      748.68      745.70     75.80 o 
  -3   7   4     5357.15     5235.30    210.12 o 
  -2   7   4     3450.81     3504.88     59.32 o 
  -1   7   4     1502.16     1493.74     34.82 o 
   0   7   4       60.79       65.70      9.57 o 
   1   7   4      207.01      211.98     16.87 o 
   2   7   4      694.15      794.21     88.99 o 
   3   7   4     2005.84     1957.23     59.05 o 
   4   7   4      333.58      358.20     60.94 o 
   5   7   4        9.26       28.95      9.47 o 
   6   7   4      101.53      123.42     27.63 o 
  -8   8   4        2.71       25.87     12.82 o 
  -7   8   4      340.55      309.16     64.52 o 
  -6   8   4       76.45      102.31     20.11 o 
  -5   8   4      724.55      817.18    105.37 o 
  -4   8   4     1164.85     1204.18     38.18 o 
  -3   8   4     2508.26     2508.14     76.10 o 
  -2   8   4     2303.33     2194.06     57.29 o 
  -1   8   4     4554.97     4453.39     92.25 o 
   0   8   4      266.52      225.17     22.65 o 
   1   8   4      198.16      194.59     17.93 o 
   2   8   4       39.57       40.15     14.26 o 
   3   8   4        2.09       37.64     17.46 o 
   4   8   4        2.35       14.91     11.90 o 
   5   8   4      821.86      827.05    103.60 o 
   6   8   4      237.07      191.54     48.83 o 
  -7   9   4     2357.25     2354.50     52.63 o 
  -6   9   4     1663.94     1712.05     46.22 o 
  -5   9   4     2514.25     2366.36     98.39 o 
  -4   9   4       46.45       75.40     29.48 o 
  -3   9   4        3.41       12.45     12.16 o 
  -2   9   4     2177.19     2074.54     62.40 o 
  -1   9   4       40.22       35.20     11.83 o 
   0   9   4     1902.62     1999.07     38.61 o 
   1   9   4      172.80      183.53     22.89 o 
   2   9   4     1408.79     1432.41    101.27 o 
   3   9   4      215.32      245.74     37.92 o 
   4   9   4        8.91        6.99     12.79 o 
   5   9   4     2416.17     2792.32    234.15 o 
  -7  10   4      330.76      238.90     58.53 o 
  -6  10   4      222.44      192.00     45.89 o 
  -5  10   4      261.27      278.39     51.46 o 
  -4  10   4      921.37      934.13     45.05 o 
  -3  10   4     1216.47     1165.10    146.79 o 
  -2  10   4     1102.43     1293.04    136.77 o 
  -1  10   4      135.67      151.58     25.70 o 
   0  10   4       19.18       35.29      9.50 o 
   1  10   4     1236.46     1240.38     74.79 o 
   2  10   4     3690.54     4005.08    113.94 o 
   3  10   4      909.69      915.13     95.07 o 
   4  10   4     1054.06     1046.14    113.32 o 
   5  10   4      169.01      157.34     47.51 o 
  -6  11   4       15.84       10.99     10.36 o 
  -5  11   4       70.72       53.36     22.66 o 
  -4  11   4       79.57       48.62     19.66 o 
  -3  11   4       56.78       53.75     18.26 o 
  -2  11   4     1799.00     1841.15     67.82 o 
  -1  11   4     1858.38     1833.84     47.24 o 
   0  11   4     1067.83     1047.94     64.39 o 
   1  11   4     1563.32     1614.25     41.87 o 
   2  11   4       58.44       64.50     31.75 o 
   3  11   4        0.02       11.69     10.43 o 
   4  11   4        3.43       21.20     14.48 o 
  -5  12   4        9.95       18.73     18.28 o 
  -4  12   4        3.85       17.06     16.07 o 
  -3  12   4        1.53        9.10     10.12 o 
  -2  12   4      404.32      398.02     44.12 o 
  -1  12   4     1013.87      945.93    102.35 o 
   0  12   4       29.77       38.24     13.27 o 
   1  12   4       10.01       20.51     10.63 o 
   2  12   4        4.83       34.21     22.24 o 
   3  12   4       11.46       17.54     19.90 o 
  -3  13   4      201.13      204.00     69.95 o 
  -2  13   4      346.20      322.88     50.88 o 
  -1  13   4      364.46      336.31     60.26 o 
   0  13   4     1158.37     1097.33     88.94 o 
   1  13   4       85.15       90.70     16.43 o 
  -9   1   5      212.83      190.58     39.84 o 
  -8   1   5        5.03       45.82     22.65 o 
  -7   1   5      136.85      144.99     28.35 o 
  -6   1   5        8.55       26.39     41.74 o 
  -5   1   5     2668.05     2772.46     58.91 o 
  -4   1   5     1516.65     1454.46     72.53 o 
  -3   1   5      573.77      626.66     35.87 o 
  -2   1   5       32.14       27.38     11.44 o 
  -1   1   5     8754.09     8772.47    132.38 o 
   0   1   5     3808.39     3859.45     51.92 o 
   1   1   5     3443.68     3392.26     41.51 o 
   2   1   5      133.30      136.10     12.79 o 
   3   1   5      113.95      104.70     11.74 o 
   4   1   5     1348.26     1302.52     21.38 o 
   5   1   5        2.58       14.29      5.52 o 
   6   1   5      435.06      437.47     81.64 o 
   7   1   5      537.43      465.69     67.47 o 
  -9   2   5     2844.17     2771.37    158.31 o 
  -8   2   5     3390.67     3545.62     95.74 o 
  -7   2   5      138.54      162.03     34.30 o 
  -6   2   5     1814.01     1810.79     56.34 o 
  -5   2   5     1572.74     1560.30     45.40 o 
  -4   2   5       11.02        3.15     29.64 o 
  -2   2   5      808.69      883.45     29.00 o 
  -1   2   5     6752.50     6719.64     96.97 o 
   0   2   5     7535.29     7440.01    117.04 o 
   1   2   5      475.11      485.26     29.54 o 
   2   2   5     5701.75     5898.33     50.80 o 
   3   2   5     2387.84     2441.67     33.10 o 
   4   2   5     7448.76     7634.59     97.85 o 
   5   2   5     2094.55     2251.62     84.95 o 
   6   2   5     3118.84     3310.89     68.99 o 
   7   2   5       27.48       21.65     11.76 o 
  -9   3   5       89.72       80.22     25.13 o 
  -8   3   5      536.60      483.59     66.45 o 
  -7   3   5     1202.69     1269.50     74.83 o 
  -6   3   5     4198.81     4350.38     98.01 o 
  -5   3   5     3134.31     3314.20     76.24 o 
  -4   3   5     1262.56     1184.35     37.89 o 
  -3   3   5      149.05      145.53     23.84 o 
  -2   3   5      742.86      768.80     39.79 o 
  -1   3   5     3019.84     2918.71     76.30 o 
   0   3   5     3735.58     3707.35     41.36 o 
   1   3   5     2593.95     2614.71     44.57 o 
   2   3   5     1217.60     1184.23     59.73 o 
   3   3   5       99.48       95.98     10.75 o 
   4   3   5      249.65      225.55     23.53 o 
   5   3   5      461.30      498.02     47.28 o 
   6   3   5      804.64      814.55     39.81 o 
   7   3   5      996.68      900.71    142.95 o 
  -9   4   5       38.71       23.39     28.12 o 
  -8   4   5        9.42       35.56     18.25 o 
  -7   4   5       56.81       76.95     28.09 o 
  -6   4   5       62.81      112.04     29.62 o 
  -5   4   5      863.37      935.20     90.94 o 
  -4   4   5     2045.79     2117.42     84.02 o 
  -3   4   5     5272.26     5462.36     78.28 o 
  -2   4   5     2871.05     2972.24     55.32 o 
  -1   4   5     4661.85     5045.08    102.51 o 
   0   4   5     1292.36     1325.07     50.12 o 
   1   4   5      161.55      204.89     15.81 o 
   2   4   5      970.04      988.16     54.45 o 
   3   4   5      394.26      429.42     43.81 o 
   4   4   5      554.76      575.72     55.86 o 
   5   4   5       12.73       20.92     10.87 o 
   6   4   5        0.97        9.54     12.34 o 
   7   4   5       38.85       27.24     12.99 o 
  -9   5   5      318.98      315.37     56.09 o 
  -8   5   5      150.54      130.80     33.28 o 
  -7   5   5      718.41      714.53     80.04 o 
  -6   5   5       35.58       42.78     17.46 o 
  -5   5   5      129.88      132.41     25.66 o 
  -4   5   5       21.57       38.48     18.81 o 
  -3   5   5      461.73      536.71     64.31 o 
  -2   5   5      757.27      708.53     81.00 o 
  -1   5   5      266.71      257.10     31.55 o 
   0   5   5      375.87      415.23     23.53 o 
   1   5   5      123.07      133.88     16.13 o 
   2   5   5      114.54      123.33     27.93 o 
   3   5   5      333.81      411.14     62.91 o 
   4   5   5       56.95       58.86     12.03 o 
   5   5   5        0.15       32.63     15.52 o 
   6   5   5      356.17      248.09     54.05 o 
  -8   6   5     1980.10     2102.00     83.66 o 
  -7   6   5     1295.83     1243.76     71.36 o 
  -6   6   5      500.03      522.71     92.55 o 
  -5   6   5     1124.87     1251.87    127.43 o 
  -4   6   5      839.49      949.01    110.76 o 
  -3   6   5      317.32      342.08     53.41 o 
  -2   6   5      279.42      351.21     49.44 o 
  -1   6   5       13.56       19.71     10.96 o 
   0   6   5      219.85      192.71     18.25 o 
   1   6   5     2339.13     2371.08     30.06 o 
   2   6   5     6586.74     6846.57    108.86 o 
   3   6   5     1298.17     1331.11     64.87 o 
   4   6   5     3585.65     3793.14    116.24 o 
   5   6   5      794.92      851.46     68.62 o 
   6   6   5      453.94      510.04     85.30 o 
  -8   7   5      156.30      132.25     23.77 o 
  -7   7   5      902.08      916.77     64.35 o 
  -6   7   5     1601.96     1591.22     64.64 o 
  -5   7   5      146.86      145.88     24.48 o 
  -4   7   5     2150.29     2291.46     70.37 o 
  -3   7   5       30.78       40.44     10.05 o 
  -2   7   5     1398.55     1380.89     41.57 o 
  -1   7   5     1666.78     1681.06     57.62 o 
   0   7   5     2972.16     3052.75     88.73 o 
   1   7   5     4673.17     4579.60     87.26 o 
   2   7   5      715.33      738.62     41.12 o 
   3   7   5       62.83       72.08     19.57 o 
   4   7   5      151.45      172.55     27.68 o 
   5   7   5      864.74     1006.23    114.10 o 
   6   7   5     1065.13     1053.21    105.48 o 
  -8   8   5      368.05      280.95     64.91 o 
  -7   8   5       85.08       80.17     28.51 o 
  -6   8   5        7.64       16.44     31.94 o 
  -5   8   5     1081.21     1182.88    151.34 o 
  -4   8   5     1474.30     1406.49     67.08 o 
  -3   8   5     7647.81     7494.57    117.31 o 
  -2   8   5     1574.89     1653.52     42.75 o 
  -1   8   5     1289.01     1346.29     45.03 o 
   0   8   5      144.86      142.57     19.86 o 
   1   8   5        9.95        9.99      6.32 o 
   2   8   5      736.48      820.68     80.47 o 
   3   8   5       16.05       35.11     11.17 o 
   4   8   5      225.71      194.46     34.33 o 
   5   8   5      176.25      142.09     41.29 o 
  -7   9   5     1101.91     1073.85     76.37 o 
  -6   9   5      573.02      641.24     68.02 o 
  -5   9   5      478.81      509.14     58.39 o 
  -4   9   5       61.98       23.46     12.48 o 
  -3   9   5      138.83      120.18     17.08 o 
  -2   9   5        5.32       23.73     13.60 o 
  -1   9   5      105.94      144.95     25.67 o 
   0   9   5       89.26       95.98     11.52 o 
   1   9   5      420.57      436.59     51.60 o 
   2   9   5      127.82      122.54     22.08 o 
   3   9   5      185.69      169.15     26.91 o 
   4   9   5        5.03       14.93     12.34 o 
   5   9   5       41.68       35.99     18.24 o 
  -6  10   5      933.86      948.03     49.34 o 
  -5  10   5      417.99      381.19     64.19 o 
  -4  10   5      511.91      499.85     89.87 o 
  -3  10   5      118.66      114.87     22.58 o 
  -2  10   5      132.11      138.19     24.10 o 
  -1  10   5       36.74       43.09     11.49 o 
   0  10   5     2166.72     2148.26     92.59 o 
   1  10   5      831.71      823.65     60.95 o 
   2  10   5      776.13      790.24     93.05 o 
   3  10   5        4.29       37.29     16.10 o 
   4  10   5      158.69      170.81     32.11 o 
  -5  11   5      280.27      242.08     40.81 o 
  -4  11   5      194.42      184.51     39.09 o 
  -3  11   5        1.80       10.95     14.38 o 
  -2  11   5        0.81       19.11     11.82 o 
  -1  11   5      920.63      934.90     59.19 o 
   0  11   5      801.21      783.93    113.73 o 
   1  11   5      561.24      573.23     81.72 o 
   2  11   5      243.74      281.14     50.33 o 
   3  11   5       85.43       91.07     21.51 o 
  -4  12   5     1477.93     1621.93     99.21 o 
  -3  12   5      656.00      664.38     37.46 o 
  -2  12   5     1324.26     1386.50     38.79 o 
  -1  12   5     1388.16     1392.73     69.92 o 
   0  12   5      426.05      401.73     94.53 o 
   1  12   5       73.86       92.86     19.89 o 
   2  12   5      172.78      167.14     34.11 o 
  -9   0   6      744.18      599.25    134.65 o 
  -8   0   6     1231.62     1365.95    154.61 o 
  -7   0   6      567.13      648.02    147.94 o 
  -6   0   6       75.65       97.17     29.13 o 
  -5   0   6      180.43      170.37     34.83 o 
  -4   0   6     3417.00     3418.92     93.35 o 
  -3   0   6     1455.49     1381.81     72.29 o 
  -2   0   6     6157.16     6259.87    141.51 o 
  -1   0   6    12324.59    13013.22    205.48 o 
   0   0   6     8523.86     8300.44     94.09 o 
   1   0   6     1320.48     1176.70     47.34 o 
   2   0   6        6.35       14.09      8.25 o 
   3   0   6      222.13      217.03     44.03 o 
   4   0   6     1273.52     1300.76     54.95 o 
   5   0   6       21.11       32.88     13.53 o 
  -9   1   6      364.45      341.34     62.12 o 
  -8   1   6       22.05       18.77     14.60 o 
  -7   1   6        3.10       33.37     14.33 o 
  -6   1   6      966.53     1046.30    105.76 o 
  -5   1   6     3285.56     3287.43     99.19 o 
  -4   1   6     3262.61     3257.58     80.33 o 
  -3   1   6       24.95       22.76     22.50 o 
  -2   1   6      162.54      182.77     28.33 o 
  -1   1   6     3584.44     3665.26     57.25 o 
   0   1   6     2509.36     2397.62     69.03 o 
   1   1   6     2282.40     2183.47     90.81 o 
   2   1   6     1830.82     1877.06     63.11 o 
   3   1   6     3390.80     3461.25     68.05 o 
   4   1   6      191.00      178.05     20.42 o 
   5   1   6      261.31      164.92     39.48 o 
   6   1   6       51.56       46.50     15.87 o 
  -9   2   6      715.86      639.66    113.84 o 
  -8   2   6       60.11       77.14     31.06 o 
  -7   2   6      594.58      654.84     99.10 o 
  -6   2   6     1778.36     1792.97     78.62 o 
  -5   2   6       52.76       37.27     15.71 o 
  -4   2   6       83.42       92.34     34.15 o 
  -3   2   6      490.21      521.04     73.20 o 
  -2   2   6      107.60      158.71     27.01 o 
  -1   2   6      387.08      365.35     49.93 o 
   0   2   6     2875.22     2977.49     48.20 o 
   1   2   6      146.69      149.92     21.71 o 
   2   2   6        6.33       13.55      7.45 o 
   3   2   6       17.61       31.70      7.53 o 
   4   2   6       67.60       67.26     11.63 o 
   5   2   6        1.24       24.04     24.23 o 
   6   2   6      433.19      367.54     79.04 o 
  -9   3   6      241.53      164.81     34.12 o 
  -8   3   6        7.87       35.00     18.40 o 
  -7   3   6       64.69       88.19     18.87 o 
  -6   3   6      708.25      724.16     72.39 o 
  -5   3   6       51.28       44.17     29.59 o 
  -4   3   6     5467.16     5836.97    151.10 o 
  -3   3   6      460.14      461.96     71.26 o 
  -2   3   6     1179.94     1120.07     51.94 o 
  -1   3   6     1659.79     1670.70     37.76 o 
   0   3   6       36.28       56.57     14.22 o 
   1   3   6     1008.34      958.70     30.87 o 
   2   3   6       56.05       47.85      7.16 o 
   3   3   6      411.07      413.80     18.66 o 
   4   3   6      374.59      404.98     51.06 o 
   5   3   6        1.38       16.12      7.35 o 
   6   3   6       11.91       22.03     12.66 o 
  -9   4   6       44.63       54.74     20.94 o 
  -8   4   6      241.45      204.02     32.66 o 
  -7   4   6      516.54      577.21     66.78 o 
  -6   4   6       75.79       75.62     15.67 o 
  -5   4   6      932.93     1005.52    103.17 o 
  -4   4   6     3282.59     3213.77     75.77 o 
  -3   4   6     8753.05     9151.00    130.92 o 
  -2   4   6     5427.96     5632.14     83.18 o 
  -1   4   6     3940.84     4021.28     70.48 o 
   0   4   6     1400.56     1344.39     53.74 o 
   1   4   6      555.01      542.50     23.73 o 
   2   4   6        7.02        5.44      8.03 o 
   3   4   6      251.00      240.30     36.02 o 
   4   4   6      179.84      216.77     38.40 o 
   5   4   6      443.78      462.76     57.86 o 
   6   4   6      141.25      104.48     30.67 o 
  -9   5   6       17.30       32.69     17.32 o 
  -8   5   6        5.61       27.68     16.54 o 
  -7   5   6      126.36      162.53     26.41 o 
  -6   5   6     1497.38     1573.95    195.00 o 
  -5   5   6     1866.93     1838.47     72.83 o 
  -4   5   6     2343.62     2315.12     63.68 o 
  -3   5   6      963.73      943.50     81.36 o 
  -2   5   6      107.58      107.67     17.22 o 
  -1   5   6     2267.00     2200.15     50.45 o 
   0   5   6      602.35      610.93     29.30 o 
   1   5   6     5367.11     5515.26     94.44 o 
   2   5   6     1622.79     1634.51     52.56 o 
   3   5   6     2645.53     2748.67    141.97 o 
   4   5   6        4.87       25.32     11.70 o 
   5   5   6       30.33       34.07     14.39 o 
   6   5   6     1340.68     1478.73     54.38 o 
  -8   6   6      595.79      687.96     87.54 o 
  -7   6   6     1561.30     1628.10     67.65 o 
  -6   6   6     1374.52     1365.85    106.58 o 
  -5   6   6      443.20      485.51     74.48 o 
  -4   6   6        8.21       30.42     13.86 o 
  -3   6   6      437.98      478.48     85.49 o 
  -2   6   6     1352.16     1346.57     71.45 o 
  -1   6   6      622.60      659.53     86.79 o 
   0   6   6       16.37       10.81      9.08 o 
   1   6   6       43.27       38.34     11.22 o 
   2   6   6      532.07      597.77     60.08 o 
   3   6   6      917.07      958.83     49.25 o 
   4   6   6      940.07      940.97     46.95 o 
   5   6   6      304.89      306.22     44.77 o 
  -8   7   6        2.91       24.78     16.19 o 
  -7   7   6      659.64      720.97     64.50 o 
  -6   7   6      337.84      304.74     39.11 o 
  -5   7   6       47.82       59.25     15.19 o 
  -4   7   6      161.12      176.65     43.66 o 
  -3   7   6      236.12      266.19     40.39 o 
  -2   7   6       97.63      139.22     32.04 o 
  -1   7   6     1165.53     1206.15     41.91 o 
   0   7   6      206.40      219.46     30.78 o 
   1   7   6       14.49       14.97      6.35 o 
   2   7   6      131.21      131.87     20.93 o 
   3   7   6      405.41      416.52     65.47 o 
   4   7   6       21.81       39.94     17.49 o 
   5   7   6       52.46       63.69     16.84 o 
  -7   8   6       21.06       38.63     15.79 o 
  -6   8   6       60.10       64.66     22.87 o 
  -5   8   6      815.03      827.82    106.76 o 
  -4   8   6     1507.02     1479.98     52.28 o 
  -3   8   6     1952.23     1943.80     76.71 o 
  -2   8   6     3279.60     3335.89     89.13 o 
  -1   8   6     1302.56     1277.20     43.26 o 
   0   8   6      282.38      311.39     24.19 o 
   1   8   6       76.68      106.15     21.94 o 
   2   8   6       22.50       18.03     14.82 o 
   3   8   6       46.98       46.70     16.86 o 
   4   8   6        3.07       21.82     15.30 o 
  -7   9   6      194.76      182.33     42.05 o 
  -6   9   6     3640.93     3682.68     66.25 o 
  -5   9   6      252.16      264.37     42.39 o 
  -4   9   6     1376.09     1439.51    105.31 o 
  -3   9   6       58.95       33.02     26.20 o 
  -2   9   6      331.13      319.90     51.99 o 
  -1   9   6      999.98     1144.31     90.36 o 
   0   9   6      121.67      141.93     27.33 o 
   1   9   6     1916.79     1947.19     80.14 o 
   2   9   6      324.87      376.39     53.39 o 
   3   9   6      182.60      182.66     34.93 o 
   4   9   6       93.93       78.60     30.24 o 
  -6  10   6      447.12      486.86     61.33 o 
  -5  10   6      280.98      247.45     47.94 o 
  -4  10   6      136.63      154.10     24.61 o 
  -3  10   6      866.41      874.33     42.26 o 
  -2  10   6     1016.87     1108.14    122.97 o 
  -1  10   6       52.52       60.02     18.29 o 
   0  10   6      221.19      184.79     38.46 o 
   1  10   6      303.22      292.12     53.94 o 
   2  10   6      426.15      409.44     82.34 o 
   3  10   6     1438.33     1490.22     84.55 o 
  -5  11   6      281.37      233.69     43.75 o 
  -4  11   6     1026.38      960.14     64.99 o 
  -3  11   6      750.28      847.56    109.60 o 
  -2  11   6      136.18      119.47     28.24 o 
  -1  11   6      113.06       99.42     18.63 o 
   0  11   6      132.83      131.03     31.46 o 
   1  11   6      340.31      320.53     72.00 o 
   2  11   6        2.73       15.08     16.58 o 
  -3  12   6       86.91       99.25     29.53 o 
  -2  12   6      476.05      404.36     72.32 o 
  -1  12   6       31.66       15.68     10.29 o 
   0  12   6        7.94        0.00     23.61 o 
  -9   1   7       29.31       68.47     24.08 o 
  -8   1   7       18.99       28.18     18.40 o 
  -7   1   7       74.60       92.76     25.83 o 
  -6   1   7      605.56      693.68    112.75 o 
  -5   1   7     3299.78     3257.04     81.72 o 
  -4   1   7     1787.49     1749.35     66.57 o 
  -3   1   7     4105.60     4025.13    144.44 o 
  -2   1   7      298.34      353.63     44.68 o 
  -1   1   7       27.17       46.04     12.56 o 
   0   1   7      414.46      421.94     40.38 o 
   1   1   7      189.43      202.80     23.04 o 
   2   1   7       60.74       66.14     17.68 o 
   3   1   7      342.01      362.14     38.31 o 
   4   1   7       23.94       16.93      7.32 o 
   5   1   7      140.68      100.04     27.85 o 
  -9   2   7     1959.19     1854.10     99.74 o 
  -8   2   7     1025.07     1002.79     98.97 o 
  -7   2   7     6649.83     6715.42    224.66 o 
  -6   2   7     1386.45     1345.97    102.03 o 
  -5   2   7     1033.09     1139.55    119.97 o 
  -4   2   7      731.53      846.14     87.85 o 
  -3   2   7      342.77      405.88     62.24 o 
  -2   2   7     1228.90     1182.02     51.76 o 
  -1   2   7       24.68       31.49     13.04 o 
   0   2   7     1589.86     1542.56     25.11 o 
   1   2   7      102.78       99.30     24.24 o 
   2   2   7       31.76       37.61     10.08 o 
   3   2   7     3073.85     3133.65     83.56 o 
   4   2   7     1174.92     1261.63     57.30 o 
   5   2   7     1514.66     1647.74     50.93 o 
  -9   3   7      906.61      730.90    130.32 o 
  -8   3   7        9.09       55.99     20.21 o 
  -7   3   7      211.79      187.97     38.75 o 
  -6   3   7     2152.12     2006.86     73.35 o 
  -5   3   7     3291.13     3221.49     79.89 o 
  -4   3   7     4180.84     3618.83    120.62 o 
  -3   3   7     1815.46     1725.30     71.83 o 
  -2   3   7     1612.25     1527.26     95.39 o 
  -1   3   7      152.06      154.89     24.77 o 
   0   3   7       90.30      125.08     19.93 o 
   1   3   7        7.04       16.32      7.38 o 
   2   3   7      144.02      135.08     20.09 o 
   3   3   7       12.45       22.20     13.17 o 
   4   3   7       47.43       50.08     18.40 o 
   5   3   7      444.32      308.13    100.12 o 
  -8   4   7       39.32       61.10     19.82 o 
  -7   4   7        3.41       16.29     32.22 o 
  -6   4   7       24.68       36.72     19.68 o 
  -5   4   7      642.19      646.75     69.98 o 
  -4   4   7      470.20      594.15     95.58 o 
  -3   4   7        2.56       38.16     16.34 o 
  -2   4   7     1444.88     1444.55     64.98 o 
  -1   4   7      618.10      684.59     86.08 o 
   0   4   7      703.37      739.72     56.63 o 
   1   4   7      167.81      130.40     19.70 o 
   2   4   7      285.04      285.21     19.35 o 
   3   4   7       89.37       75.30     12.77 o 
   4   4   7      164.78      123.90     29.15 o 
   5   4   7      110.29       96.40     35.19 o 
  -8   5   7        1.67       49.71     23.02 o 
  -7   5   7      277.50      270.47     54.07 o 
  -6   5   7      976.34      876.74     97.85 o 
  -5   5   7      206.85      194.22     36.09 o 
  -4   5   7     1324.46     1269.22     56.19 o 
  -3   5   7      232.30      259.53     38.52 o 
  -2   5   7        1.03       30.56     14.52 o 
  -1   5   7      477.14      484.15     67.35 o 
   0   5   7      292.54      290.15     48.86 o 
   1   5   7        9.88       12.77      8.94 o 
   2   5   7      355.09      385.78     80.52 o 
   3   5   7        2.49       20.38     14.31 o 
   4   5   7        5.12       13.05      8.98 o 
   5   5   7       11.10       20.44     14.07 o 
  -8   6   7     1809.46     1829.25    114.10 o 
  -7   6   7     2250.14     2291.40     78.40 o 
  -6   6   7      504.09      463.52     52.52 o 
  -5   6   7      780.77      836.29     85.87 o 
  -4   6   7        2.10       19.06     16.26 o 
  -3   6   7       24.47       44.03     20.82 o 
  -2   6   7      339.71      390.44     58.01 o 
  -1   6   7        6.87       24.51     17.74 o 
   0   6   7     2861.04     2833.86     71.05 o 
   1   6   7       81.25       81.06     21.43 o 
   2   6   7        2.01       32.05     27.81 o 
   3   6   7     1631.63     1674.97     61.02 o 
   4   6   7      534.89      547.47     67.57 o 
  -7   7   7      323.00      312.38     74.46 o 
  -6   7   7      752.11      834.49     73.16 o 
  -5   7   7      915.98      911.88    105.13 o 
  -4   7   7     2380.20     2464.07     74.26 o 
  -3   7   7      357.43      413.61     69.03 o 
  -2   7   7      212.31      251.28     39.16 o 
  -1   7   7       27.03       29.96     16.01 o 
   0   7   7      171.48      162.03     24.93 o 
   1   7   7     2838.82     2979.82    114.14 o 
   2   7   7     1109.10     1138.46     61.70 o 
   3   7   7     1703.41     1778.99     57.32 o 
   4   7   7      130.64       94.06     33.08 o 
  -7   8   7     1049.83     1011.31    113.27 o 
  -6   8   7      291.71      294.09     45.14 o 
  -5   8   7      277.44      274.67     58.09 o 
  -4   8   7      242.67      257.35     47.00 o 
  -3   8   7     2705.11     2763.29    143.24 o 
  -2   8   7     2256.43     2322.26     83.22 o 
  -1   8   7      696.06      819.72     65.53 o 
   0   8   7      191.86      223.54     49.53 o 
   1   8   7       38.03       42.32     23.53 o 
   2   8   7        7.70       10.30     17.09 o 
   3   8   7       53.67       59.68     18.95 o 
  -6   9   7       36.83       55.30     20.38 o 
  -5   9   7      108.51       59.57     18.68 o 
  -4   9   7      128.04      134.00     26.11 o 
  -3   9   7       40.30       45.61     31.04 o 
  -2   9   7      207.17      172.30     44.69 o 
  -1   9   7       97.75       83.00     23.88 o 
   0   9   7      529.47      522.24    104.74 o 
   1   9   7     1209.75     1133.30    200.98 o 
   2   9   7      745.72      754.56     89.03 o 
   3   9   7       35.09       69.02     28.92 o 
  -5  10   7      287.96      268.48     52.21 o 
  -4  10   7      616.74      580.16     58.10 o 
  -3  10   7      186.96      189.89     36.05 o 
  -2  10   7       52.62       60.20     17.56 o 
  -1  10   7       22.89       29.98     23.18 o 
   0  10   7       74.19       71.84     28.98 o 
   1  10   7      151.10      120.21     29.02 o 
   2  10   7      118.20       93.74     26.74 o 
  -3  11   7       75.73       75.68     20.50 o 
  -2  11   7      172.48      172.93     60.26 o 
  -1  11   7       66.75       28.55     16.15 o 
   0  11   7      298.51      357.31     64.57 o 
  -9   0   8      514.44      481.70    169.21 o 
  -8   0   8      701.16      692.68    172.12 o 
  -7   0   8       21.56       20.67     18.30 o 
  -6   0   8      540.54      635.45    111.32 o 
  -5   0   8      665.45      668.28    107.40 o 
  -4   0   8      179.77      179.19     38.71 o 
  -3   0   8      591.42      766.55    149.37 o 
  -2   0   8     1199.32     1264.13     82.03 o 
  -1   0   8     1707.97     1740.23     69.29 o 
   0   0   8     5789.94     5603.41    130.15 o 
   1   0   8      134.24      131.78     28.44 o 
   2   0   8      890.03      885.48    122.40 o 
   3   0   8     3406.26     3638.59    120.89 o 
  -8   1   8      694.80      658.12    118.50 o 
  -7   1   8      312.62      328.54     75.75 o 
  -6   1   8       91.54       91.04     20.21 o 
  -5   1   8      192.30      191.55     27.86 o 
  -4   1   8       45.49       43.63     18.81 o 
  -3   1   8       20.75       35.32     15.96 o 
  -2   1   8       12.93       33.97     13.24 o 
  -1   1   8      471.20      472.59     47.64 o 
   0   1   8     3971.00     3863.32     77.59 o 
   1   1   8     1407.54     1361.69     46.86 o 
   2   1   8     4049.60     4269.16    116.97 o 
   3   1   8     1854.49     1897.78     50.23 o 
   4   1   8     1459.62     1465.16     46.16 o 
  -8   2   8        1.49        0.00     21.67 o 
  -7   2   8      713.30      734.84     66.01 o 
  -6   2   8      367.89      375.54     61.47 o 
  -5   2   8      104.76       98.21     17.81 o 
  -4   2   8      349.21      355.76     59.61 o 
  -3   2   8       36.94       37.07     14.22 o 
  -2   2   8      400.26      442.23     74.30 o 
  -1   2   8        4.87       24.14     11.33 o 
   0   2   8       91.69      102.18     21.13 o 
   1   2   8        0.33       16.77     12.93 o 
   2   2   8        4.28       25.45     12.66 o 
   3   2   8        8.91       18.29     13.34 o 
   4   2   8       18.00       18.18     21.87 o 
   5   2   8       16.03       18.78     12.95 o 
  -8   3   8     1051.99     1078.87     74.14 o 
  -7   3   8        0.11       25.01     16.53 o 
  -6   3   8       45.52       44.84     27.24 o 
  -5   3   8       14.10       40.34     15.84 o 
  -4   3   8        1.03       38.01     11.40 o 
  -3   3   8        1.84       14.90     15.10 o 
  -2   3   8       77.97       90.69     16.43 o 
  -1   3   8       32.44       43.19     14.21 o 
   0   3   8     1176.15     1215.87     62.68 o 
   1   3   8      654.25      675.92     58.73 o 
   2   3   8      413.72      429.52     51.46 o 
   3   3   8      396.55      382.52     70.85 o 
   4   3   8      956.86      992.63     44.66 o 
  -8   4   8      199.85      162.86     47.51 o 
  -7   4   8     1552.84     1627.99     69.89 o 
  -6   4   8      477.91      535.84     94.65 o 
  -5   4   8      387.46      437.93     68.90 o 
  -4   4   8      181.13      155.93     21.45 o 
  -3   4   8      508.55      525.49     75.72 o 
  -2   4   8      884.82      880.61     50.37 o 
  -1   4   8      455.17      458.90     59.58 o 
   0   4   8     2109.30     2213.76     62.75 o 
   1   4   8      813.12      804.55     47.86 o 
   2   4   8       31.39       38.32     12.65 o 
   3   4   8      568.00      589.21     95.45 o 
   4   4   8      875.37     1012.37     47.58 o 
  -8   5   8     1069.69     1021.93     76.89 o 
  -7   5   8        2.27       38.20     18.99 o 
  -6   5   8        4.68       37.89     18.26 o 
  -5   5   8      387.65      341.18     59.66 o 
  -4   5   8       14.70       23.26     26.73 o 
  -3   5   8     1760.81     1893.69     61.13 o 
  -2   5   8       46.73       32.45     18.65 o 
  -1   5   8      315.25      364.93     47.40 o 
   0   5   8      638.83      642.46     51.59 o 
   1   5   8     1586.53     1468.75    198.17 o 
   2   5   8     4625.24     4831.26     92.03 o 
   3   5   8     1408.96     1426.13     59.14 o 
   4   5   8     1201.78     1207.11     54.76 o 
  -7   6   8      834.54      872.06     82.71 o 
  -6   6   8      162.61      144.00     33.49 o 
  -5   6   8      157.07      145.05     29.07 o 
  -4   6   8       68.66       65.90     15.08 o 
  -3   6   8       23.66       42.80     14.68 o 
  -2   6   8     1200.80     1261.53     56.40 o 
  -1   6   8      274.32      301.21     49.95 o 
   0   6   8      749.67      789.77     49.08 o 
   1   6   8       23.95       59.95     29.49 o 
   2   6   8        0.28       20.82     16.78 o 
   3   6   8       53.63       70.15     23.94 o 
  -7   7   8        4.99       43.59     21.14 o 
  -6   7   8      339.73      344.12     65.12 o 
  -5   7   8       21.77       33.97     18.86 o 
  -4   7   8     1452.72     1512.67     53.48 o 
  -3   7   8       30.97       79.08     18.89 o 
  -2   7   8      352.14      343.24     51.07 o 
  -1   7   8       88.93       61.99     16.49 o 
   0   7   8       66.06       76.97     18.72 o 
   1   7   8        2.47        7.71     19.80 o 
   2   7   8      266.19      251.27     67.07 o 
   3   7   8      303.89      235.14     64.14 o 
  -6   8   8       84.99       55.23     43.11 o 
  -5   8   8       12.22       37.44     17.05 o 
  -4   8   8        9.13       32.03     20.49 o 
  -3   8   8       90.36       81.19     33.87 o 
  -2   8   8      229.19      226.68     29.82 o 
  -1   8   8      250.11      264.95     52.19 o 
   0   8   8      604.10      532.86    100.94 o 
   1   8   8      643.53      670.01     43.35 o 
   2   8   8        9.23       31.48     12.54 o 
  -5   9   8      881.59      866.17    104.79 o 
  -4   9   8     1008.54     1036.14     93.94 o 
  -3   9   8     2453.17     2752.42    116.58 o 
  -2   9   8      549.00      446.70     70.18 o 
  -1   9   8      334.68      274.28     58.54 o 
   0   9   8       84.91      103.51     38.57 o 
   1   9   8      512.92      434.14     82.54 o 
  -4  10   8       39.14       37.70     15.81 o 
  -3  10   8      206.14      165.68     46.62 o 
  -2  10   8      608.23      667.65     86.40 o 
  -1  10   8     1071.49      901.10    160.06 o 
   0  10   8      951.51      890.90    148.89 o 
  -8   1   9       45.63       61.03     22.87 o 
  -7   1   9      399.72      384.80     76.27 o 
  -6   1   9     1085.57      970.95    124.69 o 
  -5   1   9     1579.27     1522.40    145.05 o 
  -4   1   9      442.49      445.96     81.77 o 
  -3   1   9     1853.57     1929.31    108.07 o 
  -2   1   9      790.30      786.07     85.51 o 
  -1   1   9     3374.02     3298.38     87.64 o 
   0   1   9      439.38      350.59     57.58 o 
   1   1   9       28.76       27.69     11.47 o 
   2   1   9      673.72      561.67     63.32 o 
   3   1   9       59.55       56.24     15.51 o 
  -8   2   9      268.75      227.47     52.34 o 
  -7   2   9       43.19       51.09     15.91 o 
  -6   2   9      621.43      608.67     86.42 o 
  -5   2   9      283.16      283.80     73.58 o 
  -4   2   9      659.84      643.58     84.25 o 
  -3   2   9      587.59      559.30     76.22 o 
  -2   2   9     1744.44     1653.90     60.55 o 
  -1   2   9     4982.07     4944.34     82.31 o 
   0   2   9     2897.66     2934.80     79.56 o 
   1   2   9     2913.56     3016.95    141.97 o 
   2   2   9      364.20      307.51     76.39 o 
   3   2   9      102.34       95.82     27.77 o 
  -8   3   9        6.74       26.48     18.01 o 
  -7   3   9       21.39       55.17     15.78 o 
  -6   3   9      370.84      406.68     51.51 o 
  -5   3   9     1860.97     1853.21     62.30 o 
  -4   3   9     3427.90     3442.80    106.89 o 
  -3   3   9     3548.78     3542.69    193.21 o 
  -2   3   9     4621.50     4236.80    115.81 o 
  -1   3   9      639.70      605.58     66.19 o 
   0   3   9        7.56       16.98      9.09 o 
   1   3   9      149.53      123.32     23.46 o 
   2   3   9      338.58      317.80     76.03 o 
   3   3   9      184.18      191.53     48.88 o 
  -7   4   9        1.90       35.18     15.77 o 
  -6   4   9      988.59      969.44    153.89 o 
  -5   4   9        3.60       84.60     27.67 o 
  -4   4   9       17.77       27.34     14.76 o 
  -3   4   9        0.68       40.64     14.02 o 
  -2   4   9       17.33       34.80     16.30 o 
  -1   4   9      633.00      609.49     70.19 o 
   0   4   9      277.72      237.60     38.65 o 
   1   4   9       85.17       93.64     23.06 o 
   2   4   9      466.50      443.67     86.17 o 
   3   4   9      148.61      127.44     39.99 o 
  -7   5   9      197.93      199.76     30.71 o 
  -6   5   9      135.37      116.60     19.94 o 
  -5   5   9      100.33      103.37     27.71 o 
  -4   5   9       60.33       42.87     18.00 o 
  -3   5   9      694.94      753.16     97.23 o 
  -2   5   9       12.44       34.77     14.01 o 
  -1   5   9      676.96      688.15     35.70 o 
   0   5   9       20.13       15.97     15.49 o 
   1   5   9        4.47        3.18     15.85 o 
   2   5   9       25.49       43.81     20.15 o 
   3   5   9      603.32      502.66    138.04 o 
  -6   6   9      205.47      201.07     45.25 o 
  -5   6   9       59.95       68.71     22.39 o 
  -4   6   9      916.20      858.39     75.28 o 
  -3   6   9       99.79      101.10     18.67 o 
  -2   6   9      146.24      110.63     28.08 o 
  -1   6   9     1657.10     1524.30     78.85 o 
   0   6   9     1265.34     1306.65     56.13 o 
   1   6   9     1444.34     1553.21     59.43 o 
   2   6   9      328.98      226.64     60.87 o 
  -6   7   9       16.78       46.02     17.24 o 
  -5   7   9      306.53      323.36     58.11 o 
  -4   7   9      468.83      396.15     87.35 o 
  -3   7   9     2103.82     2209.23     50.83 o 
  -2   7   9      844.24      848.01     50.80 o 
  -1   7   9     1048.48     1015.56    139.09 o 
   0   7   9       71.72       41.20     19.70 o 
   1   7   9      222.15      238.04     43.07 o 
  -5   8   9      542.37      592.61    115.35 o 
  -4   8   9       40.71       36.45     11.68 o 
  -3   8   9       66.36       48.30     16.67 o 
  -2   8   9       60.40       56.23     22.78 o 
  -1   8   9      249.08      252.97     56.03 o 
   0   8   9      508.84      488.89     88.86 o 
   1   8   9      580.37      522.71    118.59 o 
  -3   9   9       20.26       29.95     13.23 o 
  -2   9   9      344.57      280.98     64.95 o 
  -1   9   9      292.22      275.17     79.92 o 
  -7   0  10       52.94       33.22     23.04 o 
  -6   0  10     5052.97     5062.94    113.08 o 
  -5   0  10     2205.64     1964.61    131.68 o 
  -4   0  10     6519.85     6590.17    117.52 o 
  -3   0  10     1048.14     1029.36    134.32 o 
  -2   0  10      253.60      280.25     73.92 o 
  -1   0  10     2414.38     2181.71     93.44 o 
   0   0  10       14.00       22.23     17.50 o 
   1   0  10      382.44      291.88     94.60 o 
   2   0  10      139.81       79.63     35.85 o 
  -7   1  10     1508.10     1391.04    113.66 o 
  -6   1  10      463.78      372.47     63.98 o 
  -5   1  10       16.45        5.49     22.63 o 
  -4   1  10      299.89      314.59     54.07 o 
  -3   1  10      146.55      165.47     39.18 o 
  -2   1  10     1471.64     1398.43     47.36 o 
  -1   1  10       33.99       57.81     25.10 o 
   0   1  10       64.32       59.61     17.81 o 
   1   1  10      131.77       99.54     23.37 o 
   2   1  10      312.19      216.27     64.24 o 
  -7   2  10      196.30      139.81     35.45 o 
  -6   2  10      277.01      259.60     56.53 o 
  -5   2  10      136.57      137.05     50.47 o 
  -4   2  10       10.93       38.90     14.88 o 
  -3   2  10        0.13       15.88     12.00 o 
  -2   2  10        0.17        8.18     15.33 o 
  -1   2  10      205.39      193.12     33.74 o 
   0   2  10      228.23      198.36     32.59 o 
   1   2  10      477.78      458.31     83.50 o 
   2   2  10      128.12      121.37     40.05 o 
  -7   3  10      653.72      601.23     95.43 o 
  -6   3  10       39.57       70.40     23.20 o 
  -5   3  10        4.71        3.40     27.74 o 
  -4   3  10      160.47      158.93     30.13 o 
  -3   3  10       20.10       40.82     18.86 o 
  -2   3  10       75.04       82.26     34.00 o 
  -1   3  10        7.49       13.51      8.54 o 
   0   3  10       64.36       51.68     21.22 o 
   1   3  10       68.48       24.25     15.45 o 
  -6   4  10     1691.85     1701.96     55.68 o 
  -5   4  10     2254.14     2011.61     83.87 o 
  -4   4  10     3585.09     3515.05     63.07 o 
  -3   4  10      614.56      550.84     90.86 o 
  -2   4  10       48.06       82.29     20.61 o 
  -1   4  10      457.82      392.80     63.03 o 
   0   4  10       96.04      121.44     36.46 o 
   1   4  10      164.06      185.69     48.31 o 
   2   4  10      233.80      187.49     77.44 o 
  -6   5  10       50.16       42.53     15.68 o 
  -5   5  10       80.47       78.88     17.09 o 
  -4   5  10      553.40      521.81    108.24 o 
  -3   5  10     1128.01     1280.42     73.10 o 
  -2   5  10     1033.12     1039.84     44.43 o 
  -1   5  10     1086.00     1013.33     52.74 o 
   0   5  10      206.12      159.82     73.38 o 
   1   5  10      171.84      132.87     54.57 o 
  -5   6  10      149.92      118.21     22.69 o 
  -4   6  10      200.46      137.31     39.38 o 
  -3   6  10      163.56      168.26     33.96 o 
  -2   6  10        3.29       12.77     30.34 o 
  -1   6  10      234.97      232.64     58.47 o 
   0   6  10      810.72      689.91    139.86 o 
  -4   7  10      228.82      193.71     34.63 o 
  -3   7  10      405.74      317.75     42.87 o 
  -2   7  10      381.72      339.06     95.20 o 
  -1   7  10        3.14       28.25     19.86 o 
  -6   1  11       11.64       23.76     13.06 o 
  -5   1  11       47.96       51.30     20.84 o 
  -4   1  11      146.77      149.72     37.02 o 
  -3   1  11        8.76       37.19     18.38 o 
  -2   1  11      197.91      168.20     36.00 o 
  -1   1  11      414.20      276.59     61.44 o 
   0   1  11      428.02      301.59     60.94 o 
  -5   2  11      774.87      792.48     88.51 o 
  -4   2  11      205.35      174.87     33.16 o 
  -3   2  11       93.93       65.01     21.17 o 
  -2   2  11      149.15      137.36     33.44 o 
  -1   2  11     1015.66      941.89     36.39 o 
   0   2  11     1423.95     1567.56     57.81 o 
  -5   3  11        0.41       46.15     13.81 o 
  -4   3  11      590.95      510.97     86.40 o 
  -3   3  11      868.24     1061.68    171.13 o 
  -2   3  11     1592.78     1638.28     42.41 o 
  -1   3  11      178.40      161.84     28.05 o 
   0   3  11      566.02      453.29     75.56 o 
  -4   4  11      505.32      372.65     83.68 o 
  -3   4  11      360.18      289.05     61.05 o 
  -2   4  11      491.16      449.99     73.44 o 
  -1   4  11       32.65       46.76     20.26 o 
  -3   5  11        0.34       15.74     13.08 o 
  -2   5  11       61.76       50.70     21.91 o 
                                                 
